# Supplementary material for: An Improved Melon Reference Genome With Single-Molecule Sequencing Uncovers a Recent Burst of Transposable Elements With Potential Impact on Genes
Source: Front Plant Sci. 2020 Jan 31;10:1815. doi: 10.3389/fpls.2019.01815 (PMC7006604; doi:10.3389/fpls.2019.01815)
Supplement: Supplementary file 10 [file Table_3.xlsx]

## Sheet: Foglio1
Supplementary Table S3. A list of 1,681 non-transferable v3.6.1 gene models to the v4.0 genome assembly
Transcript_ID	Chr (v3.6.1)	start (v3.6.1)	end (v3.6.1)	lenght	strand	Annotation
MELO3C027430.2.1	chr00	186786	186977	191	+	Unknown protein
MELO3C027446.2.1	chr00	929601	929971	370	+	Zf-CCHC domain-containing protein
MELO3C027033.2.1	chr00	1047932	1048255	323	+	Unknown protein
MELO3C027040.2.1	chr00	1064495	1065627	1132	+	17 kDa phloem lectin
MELO3C027448.2.1	chr00	1232640	1232876	236	+	ORF64c
MELO3C027450.2.1	chr00	1400500	1401750	1250	-	girdin-like
MELO3C027452.2.1	chr00	1400864	1401763	899	-	girdin-like
MELO3C027455.2.1	chr00	1408120	1408336	216	-	Unknown protein
MELO3C027111.2.1	chr00	1573092	1573268	176	+	Unknown protein
MELO3C027044.2.1	chr00	1866428	1866946	518	+	pectinesterase inhibitor-like
MELO3C027459.2.1	chr00	2008584	2009020	436	+	Photosystem II CP47 reaction center protein
MELO3C027465.2.1	chr00	2234703	2234945	242	+	Unknown protein
MELO3C027074.2.1	chr00	2296620	2297865	1245	-	girdin-like
MELO3C027464.2.1	chr00	2297468	2297878	410	-	Transmembrane protein, putative
MELO3C027107.2.1	chr00	2341614	2343309	1695	-	Photosystem I assembly protein Ycf4
MELO3C027474.2.1	chr00	2421210	2421444	234	-	Auxin response factor
MELO3C027097.2.1	chr00	2603515	2603700	185	-	O-fucosyltransferase family protein
MELO3C027466.2.1	chr00	2618962	2619119	157	-	Unknown protein
MELO3C027118.2.1	chr00	2905399	2905566	167	+	Unknown protein
MELO3C027482.2.1	chr00	3129825	3130143	318	-	Unknown protein
MELO3C027351.2.1	chr00	3342701	3343827	1126	-	Photosystem I assembly protein Ycf3
MELO3C027489.2.1	chr00	3355359	3355524	165	+	Unknown protein
MELO3C027488.2.1	chr00	3356420	3356821	401	+	Unknown protein
MELO3C027188.2.1	chr00	3609754	3614488	4734	+	Rhamnogalacturonate lyase
MELO3C027493.2.1	chr00	3663457	3663739	282	-	RRM_1 domain-containing protein/TraB domain-containing protein
MELO3C027653.2.1	chr00	3753625	3766467	12842	-	Ulp1 protease family, carboxy-terminal domain protein
MELO3C027413.2.1	chr00	3851145	3852327	1182	-	Maturase K
MELO3C027497.2.1	chr00	3852449	3852616	167	-	Maturase K
MELO3C027161.2.1	chr00	4006950	4007615	665	+	beta-galactosidase-like
MELO3C027507.2.1	chr00	4092841	4093055	214	+	Protein LAZ1
MELO3C027177.2.1	chr00	4223696	4225263	1567	+	TRANSPORT INHIBITOR RESPONSE 1 protein, putative
MELO3C027511.2.1	chr00	4267345	4267696	351	-	Unknown protein
MELO3C027517.2.1	chr00	4307144	4307507	363	+	Leguminosin group486 secreted peptide
MELO3C027514.2.1	chr00	4400281	4400485	204	-	Homocysteine S-methyltransferase-like protein
MELO3C027525.2.1	chr00	4510418	4511041	623	-	girdin-like
MELO3C027527.2.1	chr00	4510440	4510713	273	-	girdin-like
MELO3C027719.2.1	chr00	4513089	4518118	5029	-	Unknown protein
MELO3C027521.2.1	chr00	4705319	4705682	363	+	Leguminosin group486 secreted peptide
MELO3C027737.2.1	chr00	4786076	4791117	5041	+	Peroxisome biogenesis protein 5
MELO3C027223.2.1	chr00	5004966	5005130	164	-	NAD-dependent protein deacylase
MELO3C027750.2.1	chr00	5039969	5042578	2609	+	Unknown protein
MELO3C027534.2.1	chr00	5180204	5180376	172	-	polygalacturonase-like
MELO3C027762.2.1	chr00	5231601	5237163	5562	-	Transcriptional corepressor LEUNIG
MELO3C027536.2.1	chr00	5505795	5506022	227	+	Unknown protein
MELO3C027537.2.1	chr00	5510946	5513396	2450	+	ENTH/ANTH/VHS superfamily protein
MELO3C027545.2.1	chr00	5745952	5746181	229	+	Unknown protein
MELO3C027801.2.1	chr00	5748247	5753615	5368	-	Pentatricopeptide repeat-containing protein
MELO3C027549.2.1	chr00	5813586	5815881	2295	-	polygalacturonase-like
MELO3C027547.2.1	chr00	5838838	5839335	497	+	Pectinesterase inhibitor, putative
MELO3C027269.2.1	chr00	5840577	5843917	3340	-	Pectinesterase
MELO3C027809.2.1	chr00	5871453	5881940	10487	-	LOW QUALITY PROTEIN: gamma-aminobutyrate transaminase POP2, mitochondrial-like
MELO3C027823.2.1	chr00	6101607	6109904	8297	+	Ty3/gypsy retrotransposon protein
MELO3C027306.2.1	chr00	6322827	6323075	248	+	Unknown protein
MELO3C027557.2.1	chr00	6478087	6478402	315	+	Unknown protein
MELO3C027854.2.1	chr00	6580873	6583112	2239	+	WAT1-related protein
MELO3C027860.2.1	chr00	6658195	6662191	3996	+	NBS-LRR type resistance protein
MELO3C027866.2.1	chr00	6727169	6730119	2950	+	phototropin-1
MELO3C027872.2.1	chr00	6833255	6837638	4383	-	Unknown protein
MELO3C027568.2.1	chr00	6898806	6899195	389	-	Unknown protein
MELO3C027877.2.1	chr00	6906489	6912768	6279	-	methyltransferase-like protein 13
MELO3C027352.2.1	chr00	6920687	6920848	161	-	WAT1-related protein
MELO3C027378.2.1	chr00	7275347	7282359	7012	-	Ankyrin repeat-containing protein, putative
MELO3C027905.2.1	chr00	7324024	7328743	4719	+	Unknown protein
MELO3C027417.2.1	chr00	7330336	7331491	1155	-	NADH dehydrogenase subunit 5
MELO3C027901.2.1	chr00	7345086	7348392	3306	+	Unknown protein
MELO3C027384.2.1	chr00	7421701	7422202	501	+	Unknown protein
MELO3C027393.2.1	chr00	7551848	7555438	3590	+	Ankyrin repeat-containing protein family
MELO3C001768.2.1	chr00	7573536	7573685	149	-	Cellulase (Glycosyl hydrolase family 5) protein
MELO3C000001.2.1	chr00	7971483	7971732	249	+	protein Ycf2-like
MELO3C027962.2.1	chr00	7986216	7993710	7494	-	Vat protein
MELO3C000014.2.1	chr00	8044522	8045469	947	+	sm-like protein LSM7
MELO3C000009.2.1	chr00	8064262	8073121	8859	+	ABC transporter B family protein
MELO3C000022.2.1	chr00	8220497	8220688	191	-	Unknown protein
MELO3C000036.2.1	chr00	8278372	8281968	3596	-	U3 small nucleolar ribonucleoprotein protein IMP3
MELO3C027583.2.1	chr00	8340906	8341227	321	-	Unknown protein
MELO3C000051.2.1	chr00	8486485	8486727	242	-	RING-type E3 ubiquitin transferase
MELO3C028009.2.1	chr00	8555442	8558794	3352	-	Unknown protein
MELO3C000061.2.1	chr00	8723487	8726932	3445	-	B-cell receptor-associated protein 31-like
MELO3C028036.2.1	chr00	8728992	8732964	3972	-	Retrotransposon protein, putative, Ty3-gypsy subclass
MELO3C000071.2.1	chr00	8745148	8745378	230	-	Unknown protein
MELO3C000067.2.1	chr00	8771306	8779698	8392	-	reticulon-like protein B16
MELO3C028044.2.1	chr00	8847913	8856948	9035	+	Gag-asp_proteas domain-containing protein
MELO3C001396.2.1	chr00	9015645	9015974	329	+	Serine/threonine-protein phosphatase 7 long form-like protein
MELO3C000101.2.1	chr00	9299621	9300034	413	-	Photosystem I P700 chlorophyll a apoprotein A1
MELO3C027612.2.1	chr00	9300278	9300499	221	-	Photosystem I P700 chlorophyll a apoprotein A1
MELO3C028093.2.1	chr00	9444037	9447311	3274	+	Retrotransposon protein, putative, Ty3-gypsy subclass
MELO3C000113.2.1	chr00	9468935	9469793	858	-	cytochrome P450 71A1-like
MELO3C000144.2.1	chr00	9839129	9839383	254	+	major extracellular endoglucanase-like
MELO3C027623.2.1	chr00	9869540	9869742	202	+	Unknown protein
MELO3C028136.2.1	chr00	10083001	10091783	8782	-	Myb/SANT-like DNA-binding domain protein
MELO3C028144.2.1	chr00	10221570	10230497	8927	+	Ulp1 protease family, carboxy-terminal domain protein
MELO3C028154.2.1	chr00	10288865	10293321	4456	-	Unknown protein
MELO3C028153.2.1	chr00	10312212	10315569	3357	-	Eukaryotic initiation factor 4A
MELO3C028158.2.1	chr00	10417443	10420530	3087	+	28 kDa heat/acid-stable phosphoprotein-like protein
MELO3C027632.2.1	chr00	10443166	10443404	238	+	Unknown protein
MELO3C027640.2.1	chr00	10574899	10575308	409	+	Unknown protein
MELO3C028161.2.1	chr00	10578728	10580485	1757	+	Unknown protein
MELO3C027636.2.1	chr00	10581202	10581705	503	-	Unknown protein
MELO3C000196.2.1	chr00	10590318	10591645	1327	-	ATP synthase subunit alpha, chloroplastic
MELO3C000827.2.1	chr00	10591802	10592087	285	-	ATP synthase subunit b, chloroplastic
MELO3C028171.2.1	chr00	10599893	10602847	2954	+	Unknown protein
MELO3C027651.2.1	chr00	10776357	10776535	178	-	Unknown protein
MELO3C028201.2.1	chr00	10913281	10916626	3345	-	Transmembrane protein, putative
MELO3C000228.2.1	chr00	11077967	11079082	1115	+	UBN2_3 domain-containing protein
MELO3C027657.2.1	chr00	11128611	11128867	256	-	Unknown protein
MELO3C028214.2.1	chr00	11142335	11145530	3195	+	Unknown protein
MELO3C027655.2.1	chr00	11223752	11223943	191	+	Unknown protein
MELO3C000920.2.1	chr00	11223786	11223957	171	-	Unknown protein
MELO3C027656.2.1	chr00	11227068	11227256	188	+	Unknown protein
MELO3C028223.2.1	chr00	11262479	11267461	4982	+	cysteine desulfurase 1, chloroplastic-like
MELO3C000240.2.1	chr00	11367119	11367333	214	-	Protein LAZ1
MELO3C027664.2.1	chr00	11369755	11369981	226	-	nodulin homeobox isoform X2
MELO3C027658.2.1	chr00	11374523	11374749	226	+	Unknown protein
MELO3C027665.2.1	chr00	11379445	11379878	433	+	Unknown protein
MELO3C027259.2.1	chr00	11460890	11461072	182	-	12-oxophytodienoate reductase 3
MELO3C027668.2.1	chr00	11735617	11736110	493	-	Unknown protein
MELO3C028256.2.1	chr00	11919981	11927477	7496	+	E3 ubiquitin-protein ligase PRT1 isoform X2
MELO3C027669.2.1	chr00	11985186	11985412	226	+	Unknown protein
MELO3C028265.2.1	chr00	11987500	11994092	6592	+	Unknown protein
MELO3C001225.2.1	chr00	12072769	12074773	2004	-	Acetyl-coenzyme A carboxylase carboxyl transferase subunit beta, chloroplastic
MELO3C028275.2.1	chr00	12106054	12113346	7292	+	Transposase
MELO3C028276.2.1	chr00	12228818	12232834	4016	+	Ty3-gypsy retrotransposon protein
MELO3C027674.2.1	chr00	12233639	12237640	4001	+	Protein PHLOEM PROTEIN 2-LIKE A9
MELO3C028310.2.1	chr00	12500808	12503019	2211	+	Unknown protein
MELO3C028313.2.1	chr00	12630454	12637544	7090	+	Unknown protein
MELO3C027684.2.1	chr00	12754229	12754381	152	-	Unknown protein
MELO3C000349.2.1	chr00	12754632	12754863	231	-	Unknown protein
MELO3C027691.2.1	chr00	12794893	12795071	178	+	Unknown protein
MELO3C028353.2.1	chr00	12883393	12892812	9419	+	Glycosyltransferase
MELO3C000351.2.1	chr00	12947330	12948313	983	+	40S ribosomal protein S13-like
MELO3C027694.2.1	chr00	12954337	12954615	278	+	Unknown protein
MELO3C000358.2.1	chr00	13000654	13000881	227	-	acyl-CoA-binding domain-containing protein 4
MELO3C028369.2.1	chr00	13033009	13035693	2684	-	Transposase, Ptta/En/Spm, plant
MELO3C000364.2.1	chr00	13037805	13038128	323	-	Unknown protein
MELO3C000377.2.1	chr00	13058768	13058959	191	+	Unknown protein
MELO3C027695.2.1	chr00	13058801	13058973	172	-	Unknown protein
MELO3C000367.2.1	chr00	13268614	13269306	692	-	Unknown protein;kegg=00230+2.7.7.7, 00240+2.7.7.7
MELO3C028402.2.1	chr00	13436649	13438299	1650	-	Transposon Ty3-I Gag-Pol polyprotein
MELO3C000407.2.1	chr00	13561818	13561973	155	-	Unknown protein
MELO3C027715.2.1	chr00	13693808	13703090	9282	+	ATP synthase subunit beta, chloroplastic
MELO3C000850.2.1	chr00	13765033	13765417	384	-	Photosystem II protein D1
MELO3C027713.2.1	chr00	13765206	13765385	179	-	Unknown protein
MELO3C027721.2.1	chr00	13828730	13828984	254	+	major extracellular endoglucanase-like
MELO3C000443.2.1	chr00	14003369	14003536	167	+	Unknown protein
MELO3C000447.2.1	chr00	14019886	14020386	500	-	Serine/threonine-protein phosphatase 7 long form-like protein
MELO3C028424.2.1	chr00	14172290	14178369	6079	-	Unknown protein
MELO3C028426.2.1	chr00	14205241	14209677	4436	-	Unknown protein
MELO3C028425.2.1	chr00	14224961	14227884	2923	+	Unknown protein
MELO3C027741.2.1	chr00	14462693	14462932	239	+	Unknown protein
MELO3C000490.2.1	chr00	14531897	14532097	200	-	Unknown protein
MELO3C027739.2.1	chr00	14537837	14538036	199	-	Unknown protein
MELO3C028428.2.1	chr00	14549245	14552359	3114	-	lactoylglutathione lyase-like
MELO3C028431.2.1	chr00	14599833	14614926	15093	-	Retrotransposon protein, putative, Ty3-gypsy subclass
MELO3C000488.2.1	chr00	14651093	14651272	179	-	Coiled-coil domain-containing 73
MELO3C027744.2.1	chr00	14681150	14681335	185	+	Unknown protein
MELO3C028432.2.1	chr00	14729767	14734228	4461	-	Protein CASP
MELO3C000497.2.1	chr00	14750386	14750715	329	+	glial fibrillary acidic protein-like
MELO3C027746.2.1	chr00	14806950	14807355	405	+	Unknown protein
MELO3C028436.2.1	chr00	15080553	15087246	6693	+	Metal transporter, putative
MELO3C000512.2.1	chr00	15086857	15087453	596	+	Metal transporter
MELO3C000527.2.1	chr00	15287115	15291278	4163	+	homeobox protein knotted-1-like 2
MELO3C028438.2.1	chr00	15383249	15386402	3153	+	Unknown protein
MELO3C028441.2.1	chr00	15593270	15604106	10836	-	Ulp1 protease family, carboxy-terminal domain protein
MELO3C028442.2.1	chr00	15733218	15740215	6997	+	Lipoxygenase
MELO3C000565.2.1	chr00	15830666	15830902	236	+	Unknown protein
MELO3C027771.2.1	chr00	15975967	15976113	146	-	40S ribosomal protein S13
MELO3C028444.2.1	chr00	15977966	15978382	416	-	7-deoxyloganetic acid glucosyltransferase-like
MELO3C001501.2.1	chr00	16050920	16051161	241	-	B-cell receptor-associated protein 31-like
MELO3C000585.2.1	chr00	16096037	16096837	800	+	Photosystem I P700 chlorophyll a apoprotein A1
MELO3C027774.2.1	chr00	16097083	16097883	800	+	Photosystem I P700 chlorophyll a apoprotein A1
MELO3C001268.2.1	chr00	16241489	16241916	427	-	DNA-directed RNA polymerase subunit beta''
MELO3C027778.2.1	chr00	16328969	16329757	788	+	DNA-directed RNA polymerase subunit beta''
MELO3C000605.2.1	chr00	16393180	16393401	221	+	Unknown protein
MELO3C028445.2.1	chr00	16419265	16420917	1652	+	Transposase
MELO3C028446.2.1	chr00	16426578	16431525	4947	+	Retrotransposon protein, Ty3-gypsy subclass, putative
MELO3C028447.2.1	chr00	16447510	16455786	8276	-	LOW QUALITY PROTEIN: gamma-aminobutyrate transaminase POP2, mitochondrial-like
MELO3C028448.2.1	chr00	16556786	16564208	7422	+	Unknown protein
MELO3C000622.2.1	chr00	16643567	16654368	10801	+	Retrovirus-related Pol polyprotein LINE-1
MELO3C028451.2.1	chr00	16787936	16788361	425	-	subtilisin-like protease SBT3.17 isoform X1
MELO3C027789.2.1	chr00	16799454	16799657	203	-	Unknown protein
MELO3C000650.2.1	chr00	16806509	16807132	623	-	Unknown protein
MELO3C028453.2.1	chr00	16962800	16962988	188	+	Unknown protein
MELO3C028454.2.1	chr00	17036086	17038387	2301	-	receptor-like protein 12
MELO3C027800.2.1	chr00	17131523	17139482	7959	+	RING-type E3 ubiquitin transferase
MELO3C028456.2.1	chr00	17149914	17156659	6745	-	Unknown protein
MELO3C027802.2.1	chr00	17340574	17340765	191	+	Unknown protein
MELO3C028458.2.1	chr00	17415471	17421466	5995	+	High mobility group B-like protein
MELO3C000706.2.1	chr00	17692325	17692540	215	-	Unknown protein
MELO3C027815.2.1	chr00	18198904	18199137	233	+	Unknown protein
MELO3C000745.2.1	chr00	18254707	18254864	157	+	Unknown protein
MELO3C028464.2.1	chr00	18301105	18304694	3589	+	Unknown protein
MELO3C000788.2.1	chr00	18506887	18509321	2434	-	nodulin homeobox isoform X2
MELO3C000759.2.1	chr00	18570160	18570490	330	+	Ribosomal protein L5
MELO3C027830.2.1	chr00	18762933	18763075	142	-	cell division control protein 6 homolog B
MELO3C000794.2.1	chr00	18770707	18770922	215	+	Chaperone protein ClpC, chloroplastic
MELO3C000779.2.1	chr00	18810107	18810364	257	-	Unknown protein
MELO3C000792.2.1	chr00	18901414	18901914	500	+	Unknown protein
MELO3C000796.2.1	chr00	18912911	18913138	227	+	Unknown protein
MELO3C000797.2.1	chr00	19020839	19021108	269	-	Pentatricopeptide repeat-containing protein At3g09040, mitochondrial
MELO3C027834.2.1	chr00	19035813	19036480	667	-	mitogen-activated protein kinase kinase 6
MELO3C028471.2.1	chr00	19070676	19073426	2750	-	Ribonuclease I
MELO3C027836.2.1	chr00	19076577	19076759	182	-	Unknown protein
MELO3C028472.2.1	chr00	19094979	19101227	6248	-	Unknown protein
MELO3C000813.2.1	chr00	19188088	19188330	242	+	Unknown protein
MELO3C027844.2.1	chr00	19322877	19323063	186	-	ATP synthase subunit alpha, chloroplastic
MELO3C027845.2.1	chr00	19323404	19323689	285	-	ATP synthase subunit b, chloroplastic
MELO3C000428.2.1	chr00	19583067	19583720	653	+	Photosystem II protein D1
MELO3C028474.2.1	chr00	19649824	19653770	3946	-	LOW QUALITY PROTEIN: gamma-aminobutyrate transaminase POP2, mitochondrial-like
MELO3C028475.2.1	chr00	19655882	19658208	2326	-	Tm-1 protein
MELO3C028477.2.1	chr00	19881269	19885586	4317	+	subtilisin-like protease SBT3.17 isoform X1
MELO3C028478.2.1	chr00	19890940	19895035	4095	-	Retrovirus-related pol polyprotein from transposon tnt 1-94
MELO3C027858.2.1	chr00	19915718	19915923	205	-	Unknown protein
MELO3C027865.2.1	chr00	20078332	20078745	413	+	Unknown protein
MELO3C000881.2.1	chr00	20278326	20278484	158	+	Unknown protein
MELO3C028483.2.1	chr00	20334385	20340746	6361	-	Unknown protein
MELO3C027868.2.1	chr00	20353308	20353451	143	+	Unknown protein
MELO3C027869.2.1	chr00	20428744	20428970	226	-	Unknown protein
MELO3C000951.2.1	chr00	20478703	20479279	576	+	DNA-directed RNA polymerase subunit alpha
MELO3C028485.2.1	chr00	20591000	20593189	2189	-	FRUITFULL-like MADS-box
MELO3C000914.2.1	chr00	20686838	20687228	390	-	Kinesin-like protein
MELO3C027879.2.1	chr00	20745146	20745372	226	-	nodulin homeobox isoform X2
MELO3C000851.2.1	chr00	20771468	20771686	218	+	Unknown protein
MELO3C000645.2.1	chr00	20779675	20782532	2857	+	MuDRA transposase-like
MELO3C028487.2.1	chr00	20808841	20813147	4306	+	Unknown protein
MELO3C000888.2.1	chr00	20814727	20815266	539	-	Unknown protein
MELO3C027888.2.1	chr00	21053318	21053462	144	-	40S ribosomal protein S13
MELO3C028488.2.1	chr00	21065284	21067453	2169	+	Unknown protein
MELO3C027883.2.1	chr00	21160999	21161265	266	+	Unknown protein
MELO3C028490.2.1	chr00	21366704	21370364	3660	-	Retrotransposable element Tf2
MELO3C028493.2.1	chr00	21472112	21477035	4923	-	NBS-LRR type resistance protein
MELO3C028492.2.1	chr00	21480859	21485803	4944	+	Unknown protein
MELO3C027896.2.1	chr00	21647351	21647574	223	-	nodulin homeobox isoform X2
MELO3C027900.2.1	chr00	21745252	21745547	295	+	Unknown protein
MELO3C027902.2.1	chr00	21934126	21934299	173	+	Unknown protein
MELO3C027907.2.1	chr00	21948746	21949188	442	-	Cytochrome P450
MELO3C028499.2.1	chr00	21985638	21987535	1897	+	Unknown protein
MELO3C028501.2.1	chr00	22015112	22023587	8475	+	30S ribosomal protein S16, chloroplastic
MELO3C027908.2.1	chr00	22032133	22032338	205	-	Unknown protein
MELO3C028500.2.1	chr00	22040912	22043432	2520	-	Transposon Ty3-I Gag-Pol polyprotein
MELO3C027903.2.1	chr00	22097391	22108460	11069	+	Mitochondrial outer membrane protein porin
MELO3C028503.2.1	chr00	22143682	22146539	2857	+	Beta-glucosidase
MELO3C027904.2.1	chr00	22166290	22166434	144	+	40S ribosomal protein S13
MELO3C028506.2.1	chr00	22220711	22223554	2843	+	Regulatory-associated protein of TOR 1
MELO3C001037.2.1	chr00	22354908	22355176	268	+	ORF-209
MELO3C028508.2.1	chr00	22378306	22389810	11504	+	Unknown protein
MELO3C027911.2.1	chr00	22378455	22378831	376	-	MACPF domain-containing protein
MELO3C028509.2.1	chr00	22564920	22579811	14891	+	Unknown protein
MELO3C028510.2.1	chr00	22583890	22595906	12016	+	Unknown protein
MELO3C027929.2.1	chr00	23093696	23094014	318	+	DNA-directed RNA polymerase subunit beta''
MELO3C027930.2.1	chr00	23106771	23106938	167	-	Unknown protein
MELO3C027931.2.1	chr00	23138901	23139065	164	+	Unknown protein
MELO3C027932.2.1	chr00	23152551	23154623	2072	+	Transposase
MELO3C028513.2.1	chr00	23182255	23193411	11156	+	Unknown protein
MELO3C027933.2.1	chr00	23226184	23226462	278	+	Octicosapeptide/Phox/Bem1p
MELO3C027941.2.1	chr00	23375838	23376010	172	-	Orf101b
MELO3C001286.2.1	chr00	23395351	23395678	327	+	Unknown protein
MELO3C027943.2.1	chr00	23404407	23404698	291	-	Protein TIC 214
MELO3C001595.2.1	chr00	23447116	23447322	206	-	Photosystem I P700 chlorophyll a apoprotein A1
MELO3C027944.2.1	chr00	23461269	23461496	227	-	BZIP domain class transcription factor (DUF630 and DUF632)
MELO3C028515.2.1	chr00	23470803	23482702	11899	+	Leucine--tRNA ligase
MELO3C001132.2.1	chr00	23580350	23580577	227	-	Unknown protein
MELO3C027935.2.1	chr00	23598203	23598272	69	-	Kinesin-like protein KIN-7O
MELO3C027938.2.1	chr00	23609027	23609171	144	+	40S ribosomal protein S13
MELO3C027939.2.1	chr00	23666161	23666308	147	+	Amino acid permease
MELO3C027951.2.1	chr00	23771302	23771480	178	-	Unknown protein
MELO3C001220.2.1	chr00	23825819	23826295	476	+	Unknown protein
MELO3C001165.2.1	chr00	24027679	24030127	2448	+	eukaryotic translation initiation factor 3 subunit M
MELO3C001160.2.1	chr00	24071117	24074070	2953	-	Kinesin-like protein
MELO3C001161.2.1	chr00	24117020	24117331	311	-	Unknown protein
MELO3C001246.2.1	chr00	24133633	24133785	152	-	Unknown protein
MELO3C027974.2.1	chr00	24304746	24305015	269	-	Unknown protein
MELO3C027975.2.1	chr00	24325608	24326102	494	-	Cysteine proteinase inhibitor
MELO3C027973.2.1	chr00	24345072	24345375	303	+	Pyruvate kinase
MELO3C028524.2.1	chr00	24365923	24372489	6566	-	Unknown protein
MELO3C028526.2.1	chr00	24421477	24427772	6295	+	Unknown protein
MELO3C027966.2.1	chr00	24491179	24491338	159	-	Unknown protein
MELO3C027978.2.1	chr00	24611089	24611576	487	+	Acetyl-coenzyme A carboxylase carboxyl transferase subunit beta, chloroplastic
MELO3C028530.2.1	chr00	25025079	25028921	3842	-	Unknown protein
MELO3C028531.2.1	chr00	25281758	25284466	2708	+	DEAD-box ATP-dependent RNA helicase 28
MELO3C028533.2.1	chr00	25471300	25472518	1218	+	Myb/SANT-like DNA-binding domain protein
MELO3C028016.2.1	chr00	25491878	25492305	427	-	DNA-directed RNA polymerase subunit beta''
MELO3C028001.2.1	chr00	25506481	25506758	277	+	Unknown protein
MELO3C028002.2.1	chr00	25529125	25529402	277	-	Unknown protein
MELO3C028534.2.1	chr00	25545238	25547288	2050	+	Ribosome production factor 2 like
MELO3C028535.2.1	chr00	25585842	25604996	19154	+	Ty3-gypsy retrotransposon protein
MELO3C028536.2.1	chr00	25636370	25639310	2940	-	Pyruvate kinase
MELO3C028018.2.1	chr00	25750351	25750524	173	+	Unknown protein
MELO3C001309.2.1	chr00	25881797	25882243	446	+	30S ribosomal protein S18, chloroplastic
MELO3C028030.2.1	chr00	25918134	25918252	118	+	Unknown protein
MELO3C001295.2.1	chr00	25934194	25946264	12070	-	Unknown protein
MELO3C028031.2.1	chr00	25935794	25935993	199	+	Unknown protein
MELO3C028026.2.1	chr00	26048983	26049209	226	-	nodulin homeobox isoform X2
MELO3C001303.2.1	chr00	26058045	26060597	2552	-	Subtilisin-like protease
MELO3C028037.2.1	chr00	26118199	26118544	345	+	ATP synthase subunit c, chloroplastic
MELO3C028035.2.1	chr00	26209703	26210116	413	+	Unknown protein
MELO3C028538.2.1	chr00	26253342	26268120	14778	+	Unknown protein
MELO3C028038.2.1	chr00	26300801	26300967	166	+	Unknown protein
MELO3C028539.2.1	chr00	26320310	26328433	8123	+	Unknown protein
MELO3C001319.2.1	chr00	26472146	26472331	185	+	Unknown protein
MELO3C028542.2.1	chr00	26667286	26672289	5003	-	Retrotransposon protein
MELO3C001347.2.1	chr00	26806911	26807120	209	-	Unknown protein
MELO3C001356.2.1	chr00	27022593	27022772	179	-	Unknown protein
MELO3C028061.2.1	chr00	27095818	27096095	277	+	Unknown protein
MELO3C001328.2.1	chr00	27097313	27097645	332	+	Retrovirus-related Pol polyprotein LINE-1
MELO3C028544.2.1	chr00	27105653	27118851	13198	-	Unknown protein
MELO3C028543.2.1	chr00	27123563	27132112	8549	+	Ty3-gypsy retrotransposon protein
MELO3C028066.2.1	chr00	27189030	27190418	1388	+	Unknown protein
MELO3C028057.2.1	chr00	27241894	27242079	185	-	Unknown protein
MELO3C028079.2.1	chr00	27400736	27400959	223	+	Pyruvate kinase
MELO3C028080.2.1	chr00	27401312	27401535	223	+	Pyruvate kinase
MELO3C001880.2.1	chr00	27524682	27524857	175	-	TIM-barrel signal transduction protein isoform 1
MELO3C001398.2.1	chr00	27555098	27570986	15888	-	Cyclopropane-fatty-acyl-phospholipid synthase
MELO3C028071.2.1	chr00	27562848	27563018	170	+	LOW QUALITY PROTEIN: probable WRKY transcription factor 21
MELO3C001212.2.1	chr00	27807260	27809502	2242	-	Protein kinase superfamily protein
MELO3C028547.2.1	chr00	27834697	27839190	4493	-	Coatomer subunit beta'
MELO3C028082.2.1	chr00	27918644	27920602	1958	+	Myb/SANT-like DNA-binding domain protein
MELO3C028548.2.1	chr00	28036744	28043960	7216	-	Unknown protein
MELO3C028549.2.1	chr00	28183944	28184480	536	+	Ribosomal protein S1
MELO3C028550.2.1	chr00	28614483	28616151	1668	-	LOW QUALITY PROTEIN: gamma-aminobutyrate transaminase POP2, mitochondrial-like
MELO3C028098.2.1	chr00	28688061	28689773	1712	+	At3g27880
MELO3C028108.2.1	chr00	28833724	28833897	173	+	Unknown protein
MELO3C028103.2.1	chr00	28898117	28898250	133	-	Unknown protein
MELO3C001865.2.1	chr00	28958682	28958860	178	-	Unknown protein
MELO3C028105.2.1	chr00	28983329	28983764	435	-	Unknown protein
MELO3C005270.2.1	chr00	29073434	29073619	185	+	Unknown protein
MELO3C001521.2.1	chr00	29152253	29157412	5159	-	Estradiol 17-beta-dehydrogenase 1
MELO3C028553.2.1	chr00	29601679	29610246	8567	-	Unknown protein
MELO3C028130.2.1	chr00	29725056	29725235	179	-	U4/U6 small nuclear ribonucleoprotein Prp3
MELO3C028125.2.1	chr00	29736540	29736692	152	+	Unknown protein
MELO3C028554.2.1	chr00	29954489	29965416	10927	+	Gag protease polyprotein
MELO3C028135.2.1	chr00	30219422	30219600	178	-	Unknown protein
MELO3C028138.2.1	chr00	30386349	30386527	178	+	Unknown protein
MELO3C028137.2.1	chr00	30524460	30524604	144	-	40S ribosomal protein S13-like
MELO3C028147.2.1	chr00	30614313	30614519	206	+	Photosystem I P700 chlorophyll a apoprotein A1
MELO3C028148.2.1	chr00	30614742	30614919	177	+	Photosystem I P700 chlorophyll a apoprotein A1
MELO3C001601.2.1	chr00	30669897	30670123	226	+	Subtilisin-like protease
MELO3C000925.2.1	chr00	30764924	30765075	151	-	BnaA04g06320D protein
MELO3C028562.2.1	chr00	31017102	31029651	12549	+	Protein DETOXIFICATION
MELO3C028564.2.1	chr00	31204563	31204850	287	+	Unknown protein
MELO3C028565.2.1	chr00	31437395	31446792	9397	+	Thioredoxin-like protein
MELO3C028566.2.1	chr00	31494262	31501456	7194	+	Unknown protein
MELO3C028166.2.1	chr00	31602077	31602252	175	-	TIM-barrel signal transduction protein isoform 1
MELO3C028165.2.1	chr00	31736455	31736676	221	+	Photosystem I P700 chlorophyll a apoprotein A1
MELO3C028163.2.1	chr00	31736920	31737214	294	+	Photosystem I P700 chlorophyll a apoprotein A1
MELO3C028177.2.1	chr00	31769501	31769734	233	-	glutamic acid-rich protein isoform X2
MELO3C028567.2.1	chr00	31805973	31810064	4091	+	Unknown protein
MELO3C001671.2.1	chr00	31858264	31858422	158	-	TMV resistance protein N-like
MELO3C028170.2.1	chr00	31858605	31858763	158	-	TMV resistance protein N-like
MELO3C028571.2.1	chr00	32057172	32064250	7078	+	Unknown protein
MELO3C028570.2.1	chr00	32165810	32168464	2654	-	Ty3-gypsy retrotransposon protein
MELO3C028182.2.1	chr00	32198838	32199059	221	+	Unknown protein
MELO3C028192.2.1	chr00	32651660	32651930	270	+	Unknown protein
MELO3C028203.2.1	chr00	32748691	32748861	170	-	WRKY transcription factor
MELO3C028211.2.1	chr00	33005306	33005473	167	-	Unknown protein
MELO3C028574.2.1	chr00	33053783	33054154	371	+	Unknown protein
MELO3C028575.2.1	chr00	33091116	33093032	1916	+	Ribosomal protein S3
MELO3C028212.2.1	chr00	33151455	33151686	231	-	Unknown protein
MELO3C028221.2.1	chr00	33705826	33705975	149	+	Cellulase (Glycosyl hydrolase family 5) protein
MELO3C028228.2.1	chr00	33979251	33979411	160	+	NAD-dependent protein deacylase
MELO3C028247.2.1	chr00	35240099	35240243	144	-	40S ribosomal protein S13
MELO3C028262.2.1	chr00	35827034	35827183	149	-	MADS-box protein SOC1-like
MELO3C028263.2.1	chr00	35968064	35968239	175	-	TIM-barrel signal transduction protein isoform 1
MELO3C028285.2.1	chr00	37414898	37415044	146	+	Unknown protein
MELO3C028293.2.1	chr00	37431664	37431816	152	-	Unknown protein
MELO3C028308.2.1	chr00	37515357	37515466	109	+	Unknown protein
MELO3C028306.2.1	chr00	37758568	37758753	185	-	Unknown protein
MELO3C028321.2.1	chr00	37903496	37903640	144	+	Unknown protein
MELO3C028325.2.1	chr00	38357860	38358016	156	+	Unknown protein
MELO3C028372.2.1	chr00	39236195	39236340	145	-	carboxypeptidase Y-like
MELO3C028377.2.1	chr00	39453965	39454108	143	-	Unknown protein
MELO3C028407.2.1	chr00	40253631	40253762	131	-	Unknown protein
MELO3C028409.2.1	chr00	40478329	40478454	125	+	Unknown protein
MELO3C028412.2.1	chr00	40483963	40484089	126	-	Unknown protein
MELO3C028421.2.1	chr00	40913711	40927196	13485	-	Unknown protein
MELO3C018415.2.1	chr01	113317	115616	2299	+	Myosin heavy chain kinase B
MELO3C028577.2.1	chr01	635030	662609	27579	+	CCR4-NOT transcription complex subunit 1
MELO3C018601.2.1	chr01	1381882	1410683	28801	-	MADS box protein
MELO3C018650.2.1	chr01	1775408	1801533	26125	-	Unknown protein
MELO3C028631.2.1	chr01	2306082	2306394	312	+	Unknown protein
MELO3C028594.2.1	chr01	3341737	3341916	179	-	Unknown protein
MELO3C024220.2.1	chr01	4021945	4059299	37354	-	exopolygalacturonase-like
MELO3C028601.2.1	chr01	4164002	4164174	172	-	polygalacturonase-like
MELO3C028602.2.1	chr01	4169305	4169474	169	-	Unknown protein
MELO3C028604.2.1	chr01	4240192	4240785	593	+	Fasciclin-like arabinogalactan family protein
MELO3C028607.2.1	chr01	4673705	4674231	526	+	Unknown protein
MELO3C028608.2.1	chr01	4673976	4674257	281	+	Unknown protein
MELO3C028609.2.1	chr01	4982175	4982353	178	-	Unknown protein
MELO3C028610.2.1	chr01	5019752	5020491	739	-	Envelope-like protein
MELO3C028614.2.1	chr01	5093163	5093386	223	-	Unknown protein
MELO3C025313.2.1	chr01	5093304	5093479	175	+	Unknown protein
MELO3C028612.2.1	chr01	5308243	5308887	644	-	Zf-CCHC domain-containing protein/MP domain-containing protein
MELO3C024146.2.1	chr01	5335006	5351807	16801	-	Unknown protein
MELO3C024129.2.1	chr01	5782496	5782933	437	+	Self-incompatibility family protein
MELO3C023707.2.1	chr01	6555564	6598444	42880	-	Vps51/Vps67 family (Components of vesicular transport) protein isoform 1
MELO3C028627.2.1	chr01	6710563	6710841	278	+	Unknown protein
MELO3C028641.2.1	chr01	8237808	8267790	29982	-	Copia protein
MELO3C024058.2.1	chr01	8325600	8347474	21874	+	DEAD-box ATP-dependent RNA helicase 39
MELO3C024067.2.1	chr01	8426570	8471796	45226	+	protein GIGANTEA-like
MELO3C024074.2.1	chr01	8630359	8645043	14684	+	Holocarboxylase synthetase
MELO3C028849.2.1	chr01	8719498	8725962	6464	-	Unknown protein
MELO3C028848.2.1	chr01	8727114	8733868	6754	-	Transposon Ty3-G Gag-Pol polyprotein
MELO3C028655.2.1	chr01	9173220	9173463	243	+	Chloride channel protein
MELO3C028877.2.1	chr01	9288595	9300676	12081	+	Retrovirus-related Pol polyprotein from transposon TNT 1-94
MELO3C024093.2.1	chr01	9325570	9357730	32160	+	exocyst complex component SEC5A-like
MELO3C024096.2.1	chr01	9405041	9406413	1372	-	extensin-3
MELO3C028878.2.1	chr01	9459845	9461605	1760	+	Unknown protein
MELO3C024104.2.1	chr01	9719823	9736948	17125	+	DNA ligase 1
MELO3C028661.2.1	chr01	10125882	10126106	224	-	Unknown protein
MELO3C028927.2.1	chr01	10587860	10592740	4880	-	DExH-box ATP-dependent RNA helicase DExH14
MELO3C024942.2.1	chr01	10724436	10776443	52007	+	NAD-dependent protein deacetylase SRT1
MELO3C024945.2.1	chr01	10729057	10729338	281	-	Unknown protein
MELO3C028966.2.1	chr01	11380141	11380830	689	-	CAI-1 autoinducer sensor kinase/phosphatase cqsS isoform 2
MELO3C024889.2.1	chr01	11766788	11766939	151	-	Unknown protein
MELO3C013107.2.1	chr01	12478208	12513358	35150	+	LOW QUALITY PROTEIN: protein ENHANCED DOWNY MILDEW 2
MELO3C028988.2.1	chr01	12568251	12569580	1329	-	Retrovirus-related Pol polyprotein from transposon TNT 1-94
MELO3C028992.2.1	chr01	12988253	12993754	5501	+	LOW QUALITY PROTEIN: gamma-aminobutyrate transaminase POP2, mitochondrial-like
MELO3C013149.2.1	chr01	13323073	13390985	67912	+	UPF0505 protein C16orf62 homolog isoform X1
MELO3C028691.2.1	chr01	13598356	13598516	160	-	NAD-dependent protein deacylase
MELO3C013174.2.1	chr01	13941201	13941627	426	+	Unknown protein
MELO3C029007.2.1	chr01	14297563	14308736	11173	-	Ribonuclease
MELO3C029008.2.1	chr01	14454503	14458112	3609	-	proline--tRNA ligase, cytoplasmic-like
MELO3C028703.2.1	chr01	14576898	14577067	169	-	Unknown protein
MELO3C028713.2.1	chr01	15789077	15789958	881	+	Eukaryotic translation initiation factor 3 subunit A, putative
MELO3C013276.2.1	chr01	15820798	15822681	1883	-	Peptidase_M22 domain-containing protein
MELO3C013282.2.1	chr01	15845271	15846226	955	+	Eukaryotic translation initiation factor 3 subunit A, putative
MELO3C013285.2.1	chr01	15858355	15858515	160	+	Unknown protein
MELO3C028721.2.1	chr01	16405223	16405402	179	+	Unknown protein
MELO3C028726.2.1	chr01	16420738	16420991	253	-	S-protein homolog 5
MELO3C028732.2.1	chr01	16482244	16482681	437	-	Leguminosin group486 secreted peptide
MELO3C028728.2.1	chr01	16482334	16482513	179	+	Unknown protein
MELO3C028729.2.1	chr01	16506259	16506438	179	+	Unknown protein
MELO3C028731.2.1	chr01	16508414	16508593	179	+	Unknown protein
MELO3C028736.2.1	chr01	16518669	16518848	179	+	Unknown protein
MELO3C028739.2.1	chr01	16520826	16521005	179	+	Unknown protein
MELO3C013330.2.1	chr01	16551902	16555490	3588	+	Zinc finger, DNL-type
MELO3C013329.2.1	chr01	16551935	16552225	290	-	Unknown protein
MELO3C028742.2.1	chr01	16676354	16676809	455	-	Unknown protein
MELO3C028744.2.1	chr01	17517273	17518000	727	+	glial fibrillary acidic protein-like
MELO3C029042.2.1	chr01	17579702	17581430	1728	+	Unknown protein
MELO3C028751.2.1	chr01	17722022	17722377	355	+	DTW domain-containing protein
MELO3C013446.2.1	chr01	17950316	17981736	31420	-	Isoflavone reductase like
MELO3C028755.2.1	chr01	18068052	18068318	266	+	pre-mRNA-splicing factor SPF27 homolog
MELO3C028759.2.1	chr01	18420819	18421117	298	-	Aspartic proteinase
MELO3C028761.2.1	chr01	18423210	18423394	184	-	Unknown protein
MELO3C029059.2.1	chr01	18933337	18944103	10766	+	Retrovirus-related Pol polyprotein from transposon TNT 1-94
MELO3C028764.2.1	chr01	19048679	19051923	3244	+	K(+) efflux antiporter 5-like
MELO3C028765.2.1	chr01	19271152	19271340	188	-	Unknown protein
MELO3C012530.2.1	chr01	19518084	19537492	19408	-	SWI/SNF complex subunit SWI3D
MELO3C028770.2.1	chr01	19708643	19708916	273	+	pre-mRNA-splicing factor SPF27 homolog
MELO3C029069.2.1	chr01	19719612	19734250	14638	-	Unknown protein
MELO3C028772.2.1	chr01	19765705	19765995	290	+	Unknown protein
MELO3C029070.2.1	chr01	19769313	19775011	5698	-	Mutator-like transposase
MELO3C029077.2.1	chr01	20185927	20191289	5362	+	Reticulon-like protein
MELO3C012574.2.1	chr01	20518440	20519657	1217	-	Retrovirus-related Pol polyprotein from transposon TNT 1-94
MELO3C029079.2.1	chr01	20519490	20520471	981	-	Unknown protein
MELO3C028777.2.1	chr01	20519931	20520453	522	+	Unknown protein
MELO3C012577.2.1	chr01	20585116	20611121	26005	-	Zinc finger CCCH domain protein
MELO3C029100.2.1	chr01	22267826	22276550	8724	+	Unknown protein
MELO3C028797.2.1	chr01	22277734	22302015	24281	+	Unknown protein
MELO3C012686.2.1	chr01	22670457	22709882	39425	-	protein TPX2-like
MELO3C012691.2.1	chr01	22784732	22806692	21960	+	tRNA (Guanine(10)-N2)-methyltransferase homolog
MELO3C028806.2.1	chr01	22835154	22835354	200	-	Unknown protein
MELO3C012695.2.1	chr01	22916670	22956677	40007	+	la-related protein 6B isoform X1
MELO3C028811.2.1	chr01	23327476	23327791	315	+	Unknown protein
MELO3C028817.2.1	chr01	23702741	23703034	293	+	Unknown protein
MELO3C029119.2.1	chr01	23914555	23919611	5056	-	1-deoxy-D-xylulose 5-phosphate synthase
MELO3C012738.2.1	chr01	23951266	23993503	42237	+	myosin-11 isoform X1
MELO3C012759.2.1	chr01	24421049	24449167	28118	-	Phosphoglycolate phosphatase
MELO3C012766.2.1	chr01	24592569	24596363	3794	-	AT3g24740/K7P8_3
MELO3C012770.2.1	chr01	24657187	24658031	844	+	DNA/RNA polymerases superfamily protein
MELO3C029138.2.1	chr01	25267995	25277547	9552	+	Retrotransposon protein, putative, Ty3-gypsy subclass
MELO3C029142.2.1	chr01	25370144	25381819	11675	+	DNA-directed RNA polymerases I/II/III subunit
MELO3C028840.2.1	chr01	25811409	25811579	170	-	WRKY transcription factor, putative
MELO3C028841.2.1	chr01	25812225	25812395	170	-	WRKY transcription factor, putative
MELO3C028844.2.1	chr01	25817431	25817621	190	+	Unknown protein
MELO3C028842.2.1	chr01	25846245	25846416	171	-	Unknown protein
MELO3C028853.2.1	chr01	26456659	26472557	15898	+	sm-like protein LSM2
MELO3C029164.2.1	chr01	26885468	26886294	826	+	UBN2_3 domain-containing protein
MELO3C028862.2.1	chr01	27289687	27290048	361	+	girdin-like
MELO3C028864.2.1	chr01	27366613	27367136	523	+	60S ribosomal protein L37a
MELO3C028865.2.1	chr01	27518475	27518769	294	+	Unknown protein
MELO3C028871.2.1	chr01	27652784	27653289	505	+	Unknown protein
MELO3C021117.2.1	chr01	27884807	27884989	182	-	Unknown protein
MELO3C028875.2.1	chr01	28048118	28048257	139	-	Unknown protein
MELO3C015696.2.1	chr01	28565520	28567001	1481	+	Receptor-like protein kinase
MELO3C029182.2.1	chr01	28664618	28667854	3236	-	Retrovirus-related Pol polyprotein from transposon TNT 1-94
MELO3C015709.2.1	chr01	28672007	28683226	11219	-	BTB/POZ domain-containing family protein
MELO3C028886.2.1	chr01	28870483	28870708	225	+	DNA repair protein UVH3-like
MELO3C015736.2.1	chr01	29055832	29056068	236	+	cytochrome P450 77A3-like
MELO3C029200.2.1	chr01	29300342	29301179	837	-	Transposon protein, putative, CACTA, En/Spm sub-class
MELO3C028891.2.1	chr01	29358956	29359126	170	+	LOW QUALITY PROTEIN: probable WRKY transcription factor 21
MELO3C028899.2.1	chr01	29862680	29862832	152	+	Unknown protein
MELO3C015807.2.1	chr01	30446344	30468380	22036	-	2-oxoglutarate (2OG) and Fe(II)-dependent oxygenase superfamily protein
MELO3C028904.2.1	chr01	30538742	30538893	151	+	Unknown protein
MELO3C028905.2.1	chr01	30542100	30542322	222	+	Unknown protein
MELO3C028910.2.1	chr01	30703273	30703438	165	+	Unknown protein
MELO3C028918.2.1	chr01	31159345	31185509	26164	+	histidine kinase 4-like
MELO3C028919.2.1	chr01	31195758	31196051	293	+	Unknown protein
MELO3C015867.2.1	chr01	31225049	31245938	20889	+	E3 ubiquitin ligase-like protein
MELO3C029220.2.1	chr01	31286482	31288468	1986	-	Unknown protein
MELO3C015968.2.1	chr01	32140681	32141337	656	+	exopolygalacturonase-like
MELO3C028929.2.1	chr01	32204451	32204871	420	+	Ankyrin repeat protein
MELO3C028932.2.1	chr01	32209076	32209270	194	-	Unknown protein
MELO3C028943.2.1	chr01	32574305	32574457	152	-	Unknown protein
MELO3C028944.2.1	chr01	32581897	32582112	215	-	Unknown protein
MELO3C016027.2.1	chr01	32583864	32584148	284	-	Unknown protein
MELO3C028935.2.1	chr01	32589133	32589446	313	+	Unknown protein
MELO3C016028.2.1	chr01	32602468	32602737	269	-	Unknown protein
MELO3C028940.2.1	chr01	32621893	32622176	283	+	Unknown protein
MELO3C028941.2.1	chr01	32623926	32624140	214	+	Unknown protein
MELO3C028947.2.1	chr01	32653773	32653948	175	-	Unknown protein
MELO3C029241.2.1	chr01	33138405	33159904	21499	-	Unknown protein
MELO3C023488.2.1	chr01	34120008	34121603	1595	+	mitogen-activated protein kinase kinase kinase 2-like
MELO3C029257.2.1	chr01	35304917	35307134	2217	+	Unknown protein
MELO3C024223.2.1	chr01	35323717	35325856	2139	-	To encode a PR protein, Belongs to the plant thionin family with the following members:, putative
MELO3C029273.2.1	chr01	36690259	36691952	1693	+	Unknown protein
MELO3C028985.2.1	chr01	37013843	37027373	13530	-	ATP-dependent zinc metalloprotease FtsH
MELO3C029277.2.1	chr02	11418	11753	335	+	D-xylose-proton symporter-like 2 isoform X2
MELO3C015235.2.1	chr02	124228	160134	35906	-	sister-chromatid cohesion protein 3
MELO3C015260.2.1	chr02	357820	360822	3002	+	Peptide chain release factor, putative
MELO3C015261.2.1	chr02	363721	365585	1864	-	ATP-dependent DNA helicase
MELO3C015277.2.1	chr02	488946	490893	1947	-	GATA transcription factor 16-like
MELO3C015294.2.1	chr02	601875	602357	482	-	Unknown protein
MELO3C029310.2.1	chr02	3432623	3433102	479	-	Unknown protein
MELO3C029395.2.1	chr02	3454144	3454365	221	-	Unknown protein
MELO3C029411.2.1	chr02	3762045	3762933	888	+	Anthranilate synthase component I-2
MELO3C029429.2.1	chr02	4402352	4412814	10462	-	Copia-like retroelement pol polyprotein
MELO3C029321.2.1	chr02	4447196	4447366	170	+	WRKY transcription factor 29
MELO3C029323.2.1	chr02	4457080	4457249	169	-	Unknown protein
MELO3C029324.2.1	chr02	5587933	5588159	226	+	nodulin homeobox isoform X2
MELO3C015222.2.1	chr02	5631371	5641173	9802	+	cyanogenic beta-glucosidase-like
MELO3C029327.2.1	chr02	5784371	5784700	329	+	mediator of RNA polymerase II transcription subunit 12-like isoform X1
MELO3C029335.2.1	chr02	6662698	6663130	432	-	Unknown protein
MELO3C029502.2.1	chr02	7240643	7246425	5782	-	Retrovirus-related Pol polyprotein from transposon TNT 1-94
MELO3C029347.2.1	chr02	7512678	7512829	151	-	Protein Ycf2
MELO3C015130.2.1	chr02	7554134	7575062	20928	+	polygalacturonase-like
MELO3C015129.2.1	chr02	7576428	7578264	1836	-	Unknown protein
MELO3C029549.2.1	chr02	8235474	8240901	5427	+	Retrovirus-related Pol polyprotein from transposon TNT 1-94
MELO3C029359.2.1	chr02	8366958	8367098	140	+	Unknown protein
MELO3C029364.2.1	chr02	8480733	8480921	188	+	Unknown protein
MELO3C029370.2.1	chr02	8801320	8801744	424	+	Movement protein
MELO3C029373.2.1	chr02	9530137	9530287	150	+	Unknown protein
MELO3C015038.2.1	chr02	9542501	9570249	27748	-	Acetolactate synthase, small subunit
MELO3C029389.2.1	chr02	10085271	10085435	164	-	NAD-dependent protein deacylase
MELO3C015015.2.1	chr02	10096516	10096942	426	-	kinesin-related protein 4 isoform X1
MELO3C029392.2.1	chr02	10309959	10310245	286	+	Unknown protein
MELO3C029393.2.1	chr02	10314190	10314309	119	+	Unknown protein
MELO3C015000.2.1	chr02	10455956	10475970	20014	-	APO protein 3, mitochondrial isoform X2
MELO3C014998.2.1	chr02	10489314	10489484	170	+	Unknown protein
MELO3C029405.2.1	chr02	10562298	10562531	233	+	Unknown protein
MELO3C014991.2.1	chr02	10574947	10575968	1021	-	MLP-like protein 28
MELO3C029401.2.1	chr02	10592585	10593290	705	-	WRKY transcription factor, putative
MELO3C029588.2.1	chr02	10691064	10697196	6132	-	Retrovirus-related Pol polyprotein from transposon TNT 1-94
MELO3C014978.2.1	chr02	10995829	11042012	46183	+	serine/threonine-protein kinase max-2 isoform X2
MELO3C029409.2.1	chr02	11095470	11095678	208	+	ATP synthase subunit a
MELO3C029410.2.1	chr02	11115095	11115490	395	+	Unknown protein
MELO3C029412.2.1	chr02	11123481	11123660	179	+	Unknown protein
MELO3C029592.2.1	chr02	11128273	11145100	16827	+	Unknown protein
MELO3C029413.2.1	chr02	11162879	11163049	170	-	WRKY transcription factor 29
MELO3C010002.2.1	chr02	11366510	11388017	21507	+	Cytochrome P450
MELO3C029596.2.1	chr02	11616230	11620771	4541	-	Protein kinase domain superfamily protein
MELO3C029602.2.1	chr02	11798855	11805644	6789	-	DUF4219 domain-containing protein/UBN2 domain-containing protein
MELO3C010018.2.1	chr02	11848346	11892738	44392	-	acetolactate synthase small subunit 1, chloroplastic-like
MELO3C029421.2.1	chr02	12214304	12214534	230	+	Unknown protein
MELO3C010035.2.1	chr02	12234668	12277981	43313	+	zinc finger CCCH domain-containing protein 16 isoform X1
MELO3C029423.2.1	chr02	12369832	12369983	151	-	Unknown protein
MELO3C010054.2.1	chr02	12668783	12669312	529	+	Trab domain-containing
MELO3C010057.2.1	chr02	12767901	12786128	18227	+	WRKY transcription factor SUSIBA2-like isoform X2
MELO3C010074.2.1	chr02	13115955	13141051	25096	-	Abc transporter, putative
MELO3C010080.2.1	chr02	13301569	13346707	45138	-	Sterol 3-beta-glucosyltransferase
MELO3C010085.2.1	chr02	13423669	13423909	240	+	Unknown protein
MELO3C029615.2.1	chr02	13499441	13519304	19863	+	protein VTE6, chloroplastic
MELO3C010088.2.1	chr02	13514874	13515056	182	-	Unknown protein
MELO3C010089.2.1	chr02	13540964	13594978	54014	-	DUF639 family protein
MELO3C010097.2.1	chr02	13627262	13649061	21799	+	Plastid-lipid associated protein pap
MELO3C010103.2.1	chr02	13793457	13819089	25632	+	MAG2-interacting protein 2
MELO3C010108.2.1	chr02	13903397	13947960	44563	-	Plastid transcriptionally active 3 isoform 1
MELO3C029620.2.1	chr02	14330617	14334724	4107	-	Envelope-like protein
MELO3C029622.2.1	chr02	14475625	14482493	6868	+	pentatricopeptide repeat-containing protein At5g50990
MELO3C029438.2.1	chr02	14813442	14813596	154	-	protein MNN4-like
MELO3C029439.2.1	chr02	14987246	14987553	307	+	Unknown protein
MELO3C010219.2.1	chr02	15481850	15482506	656	+	Unknown protein
MELO3C010242.2.1	chr02	15856681	15876481	19800	+	FIP1
MELO3C029443.2.1	chr02	16049750	16049965	215	+	charged multivesicular body protein 7 isoform X1
MELO3C029450.2.1	chr02	16255262	16255433	171	+	Unknown protein
MELO3C010281.2.1	chr02	16302318	16302485	167	+	paramyosin-like
MELO3C029448.2.1	chr02	16426944	16427097	153	+	Orf108a
MELO3C029449.2.1	chr02	16427236	16427438	202	-	Unknown protein
MELO3C010311.2.1	chr02	16827399	16827743	344	-	Gamma-tubulin complex component
MELO3C010327.2.1	chr02	17205238	17210529	5291	-	Transposon protein, putative, CACTA, En/Spm sub-class
MELO3C010357.2.1	chr02	17692083	17696566	4483	-	Chaperone protein dnaJ, putative
MELO3C026654.2.1	chr02	17940211	17940989	778	+	BAG-associated GRAM protein 1
MELO3C029469.2.1	chr02	18257571	18257686	115	-	Unknown protein
MELO3C029672.2.1	chr02	18549225	18551421	2196	-	NADH dehydrogenase (Ubiquinone) iron-sulfur protein 4, mitochondrial
MELO3C029476.2.1	chr02	19010590	19010862	272	+	Potassium transporter
MELO3C029693.2.1	chr02	20040096	20041528	1432	+	Retrovirus-related Pol polyprotein from transposon TNT 1-94
MELO3C029699.2.1	chr02	20355055	20359100	4045	-	protein FAR1-RELATED SEQUENCE 5-like
MELO3C029700.2.1	chr02	20376312	20383793	7481	+	Envelope-like
MELO3C029491.2.1	chr02	20433433	20433667	234	-	Unknown protein
MELO3C024669.2.1	chr02	20862215	20906801	44586	+	Pseudouridine synthase family protein
MELO3C029497.2.1	chr02	21241550	21241834	284	+	Unknown protein
MELO3C029499.2.1	chr02	21325847	21326011	164	-	Unknown protein
MELO3C017520.2.1	chr02	22164488	22186476	21988	+	L-allo-threonine aldolase
MELO3C017518.2.1	chr02	22191834	22192028	194	-	Unknown protein
MELO3C029513.2.1	chr02	22227521	22227766	245	+	Chloride channel protein
MELO3C029515.2.1	chr02	22229703	22230950	1247	+	transmembrane protein 208 homolog
MELO3C029511.2.1	chr02	22424965	22425137	172	+	Tetraacyldisaccharide 4'-kinase
MELO3C029514.2.1	chr02	22424983	22425135	152	-	Unknown protein
MELO3C029519.2.1	chr02	22564571	22564773	202	-	Unknown protein
MELO3C029521.2.1	chr02	22628579	22628698	119	+	Unknown protein
MELO3C029527.2.1	chr02	22822795	22823479	684	+	Photosystem I P700 chlorophyll a apoprotein A1
MELO3C029525.2.1	chr02	22859700	22860319	619	-	Unknown protein
MELO3C029526.2.1	chr02	22892798	22892948	150	-	Unknown protein
MELO3C029734.2.1	chr02	23520796	23526891	6095	+	Anthranilate synthase component I-2
MELO3C017398.2.1	chr02	23658995	23681157	22162	-	galacturonokinase
MELO3C029533.2.1	chr02	23866984	23867562	578	+	Acetyl-coenzyme A carboxylase carboxyl transferase subunit beta, chloroplastic
MELO3C029534.2.1	chr02	23895804	23896390	586	-	Photosystem II CP43 reaction center protein
MELO3C029535.2.1	chr02	23896408	23897435	1027	-	Photosystem II D2 protein
MELO3C029536.2.1	chr02	23904698	23904946	248	-	NAD(P)H-quinone oxidoreductase subunit J, chloroplastic
MELO3C029537.2.1	chr02	23905314	23905774	460	-	NADH-plastoquinone oxidoreductase subunit K
MELO3C017232.2.1	chr02	25050476	25051305	829	-	Unknown protein
MELO3C029554.2.1	chr02	25364301	25365161	860	-	Xyloglucan 6-xylosyltransferase
MELO3C029760.2.1	chr02	25713306	25717208	3902	-	Unknown protein
MELO3C029563.2.1	chr02	26124373	26124575	202	+	Unknown protein
MELO3C029763.2.1	chr02	26134650	26145678	11028	-	Unknown protein
MELO3C026163.2.1	chr02	26945154	26976134	30980	+	Dual specificity protein phosphatase phs1
MELO3C008068.2.1	chr03	1339	19062	17723	+	patellin-3-like
MELO3C029780.2.1	chr03	505110	505298	188	+	Unknown protein
MELO3C008120.2.1	chr03	725216	727124	1908	-	Unknown protein
MELO3C029787.2.1	chr03	1066591	1066761	170	+	WRKY transcription factor 30
MELO3C008153.2.1	chr03	1173908	1174065	157	-	Exosome complex exonuclease rrp42, putative
MELO3C008157.2.1	chr03	1241896	1243878	1982	+	DNA-directed RNA polymerases II, IV and V subunit 12
MELO3C029790.2.1	chr03	1327076	1327332	256	-	A-kinase anchor protein 12
MELO3C029851.2.1	chr03	1766045	1766859	814	-	UBN2_3 domain-containing protein
MELO3C029799.2.1	chr03	1955047	1955322	275	-	Unknown protein
MELO3C008260.2.1	chr03	2446604	2464183	17579	+	At5g05930
MELO3C000236.2.1	chr03	2558912	2559096	184	+	Unknown protein
MELO3C029809.2.1	chr03	2558941	2559114	173	-	Unknown protein
MELO3C008266.2.1	chr03	2721138	2721611	473	+	Envelope-like protein
MELO3C029814.2.1	chr03	2846689	2846862	173	-	paramyosin-like
MELO3C029813.2.1	chr03	2963862	2964496	634	+	girdin-like
MELO3C008313.2.1	chr03	3467157	3483516	16359	-	UTP--glucose-1-phosphate uridylyltransferase 3, chloroplastic
MELO3C029828.2.1	chr03	3589860	3590060	200	-	Photosystem I P700 chlorophyll a apoprotein A1
MELO3C029829.2.1	chr03	3590316	3590580	264	-	Photosystem I iron-sulfur center
MELO3C029935.2.1	chr03	4223117	4235453	12336	+	mitochondrial ubiquitin ligase activator of NFKB 1
MELO3C029839.2.1	chr03	4547505	4547673	168	-	Unknown protein
MELO3C008372.2.1	chr03	4691977	4692321	344	+	Retrovirus-related Pol polyprotein from transposon TNT 1-94
MELO3C029954.2.1	chr03	4979806	4983859	4053	-	RVP_2 domain-containing protein
MELO3C024726.2.1	chr03	5081382	5093251	11869	+	Integrase
MELO3C008387.2.1	chr03	5178327	5178487	160	-	Unknown protein
MELO3C029978.2.1	chr03	5448418	5452714	4296	+	Transposon Ty3-I Gag-Pol polyprotein
MELO3C008402.2.1	chr03	5476521	5477680	1159	-	DUF4219 domain-containing protein/UBN2 domain-containing protein
MELO3C029983.2.1	chr03	5559651	5559845	194	-	Retrovirus-related Pol polyprotein from transposon TNT 1-94
MELO3C030001.2.1	chr03	6051861	6055362	3501	-	Unknown protein
MELO3C029864.2.1	chr03	6340957	6341683	726	-	Methyltransferase type 11
MELO3C029867.2.1	chr03	6341456	6341683	227	+	Unknown protein
MELO3C029863.2.1	chr03	6390787	6390957	170	+	WRKY transcription factor WRKY51
MELO3C029873.2.1	chr03	6642031	6642635	604	-	RNA recognition motif
MELO3C008456.2.1	chr03	6707025	6730117	23092	-	NBS-LRR type resistance protein
MELO3C029879.2.1	chr03	7031201	7031371	170	+	Unknown protein
MELO3C029887.2.1	chr03	8692731	8693388	657	-	BnaC08g31010D protein
MELO3C010618.2.1	chr03	9098380	9099351	971	-	40S ribosomal protein S13-like
MELO3C029894.2.1	chr03	9127779	9128002	223	-	Unknown protein
MELO3C010616.2.1	chr03	9207907	9208107	200	-	Unknown protein
MELO3C030099.2.1	chr03	9243890	9245056	1166	+	Unknown protein
MELO3C029902.2.1	chr03	9310883	9311291	408	+	girdin-like
MELO3C029901.2.1	chr03	9563558	9563772	214	-	ATP-dependent clp protease
MELO3C010582.2.1	chr03	9872952	9900305	27353	+	small RNA degrading nuclease 5
MELO3C010579.2.1	chr03	9964306	9964554	248	-	Unknown protein
MELO3C029919.2.1	chr03	11325176	11325424	248	-	Unknown protein
MELO3C029918.2.1	chr03	11328866	11329036	170	+	LOW QUALITY PROTEIN: probable WRKY transcription factor 21
MELO3C029921.2.1	chr03	11470583	11470872	289	+	Unknown protein
MELO3C030132.2.1	chr03	11592036	11593059	1023	-	Zf-CCHC domain-containing protein
MELO3C030135.2.1	chr03	11684627	11694187	9560	-	Retrovirus-related Pol polyprotein from transposon TNT 1-94
MELO3C029928.2.1	chr03	11782966	11783208	242	+	Unknown protein
MELO3C030136.2.1	chr03	11872349	11876399	4050	+	LOW QUALITY PROTEIN: gamma-aminobutyrate transaminase POP2, mitochondrial-like
MELO3C030141.2.1	chr03	12063231	12064260	1029	-	Unknown protein
MELO3C011646.2.1	chr03	12490629	12522008	31379	-	BnaC08g44510D protein
MELO3C011621.2.1	chr03	13095776	13118127	22351	+	Pyruvate carboxyltransferase
MELO3C030152.2.1	chr03	13294050	13296200	2150	+	Unknown protein
MELO3C029941.2.1	chr03	13819901	13820068	167	-	Unknown protein
MELO3C011599.2.1	chr03	14050330	14116509	66179	+	ABC transporter C family member 2-like
MELO3C029944.2.1	chr03	14151904	14152125	221	-	Unknown protein
MELO3C030163.2.1	chr03	14189211	14214637	25426	-	F20D22.3 protein
MELO3C029958.2.1	chr03	14933185	14933911	726	-	Methyltransferase
MELO3C029968.2.1	chr03	15608378	15608566	188	+	Unknown protein
MELO3C011518.2.1	chr03	16695803	16696045	242	+	Unknown protein
MELO3C011507.2.1	chr03	16964932	16978481	13549	-	Vesicle transport protein GOT1
MELO3C011504.2.1	chr03	17001581	17038739	37158	+	Sn1-specific diacylglycerol lipase beta
MELO3C030212.2.1	chr03	18000067	18020830	20763	-	Unknown protein
MELO3C030002.2.1	chr03	18210827	18211125	298	-	Unknown protein
MELO3C026149.2.1	chr03	18345888	18347431	1543	+	UDP-glycosyltransferase 73C5-like
MELO3C025000.2.1	chr03	19106049	19106291	242	-	TOX high mobility group box family member 4-A, putative isoform 4
MELO3C030014.2.1	chr03	19360490	19360854	364	+	Bifunctional aspartate aminotransferase and glutamate/aspartate-prephenate aminotransferase
MELO3C030017.2.1	chr03	19987926	19988085	159	+	Unknown protein
MELO3C020016.2.1	chr03	20456192	20486977	30785	+	E3 ubiquitin-protein ligase SHPRH isoform X1
MELO3C030045.2.1	chr03	21823106	21823398	292	+	Unknown protein
MELO3C030046.2.1	chr03	21847145	21847314	169	+	histidine-rich glycoprotein-like
MELO3C030254.2.1	chr03	21894471	21897996	3525	+	Zinc knuckle domain containing protein
MELO3C030058.2.1	chr03	22250067	22250252	185	-	Unknown protein
MELO3C030271.2.1	chr03	22544497	22548448	3951	-	Mutator-like transposase
MELO3C030076.2.1	chr03	22815699	22815976	277	-	Unknown protein
MELO3C030070.2.1	chr03	22873213	22873490	277	+	Unknown protein
MELO3C021269.2.1	chr03	22885618	22886130	512	-	pectinesterase inhibitor-like
MELO3C001749.2.1	chr03	22910070	22910588	518	-	pectinesterase inhibitor-like
MELO3C019812.2.1	chr03	23500895	23501129	234	+	Unknown protein
MELO3C030079.2.1	chr03	23789421	23790300	879	-	Unknown protein
MELO3C030282.2.1	chr03	23830586	23832981	2395	-	Unknown protein
MELO3C011318.2.1	chr03	26989244	26989444	200	+	Unknown protein
MELO3C011309.2.1	chr03	27045826	27046584	758	+	Membrane steroid-binding protein
MELO3C011206.2.1	chr03	27829129	27857889	28760	+	dentin sialophosphoprotein-like
MELO3C011195.2.1	chr03	27948858	27949051	193	+	Unknown protein
MELO3C030104.2.1	chr03	28311487	28314385	2898	-	protein NRT1/ PTR FAMILY 1.2-like
MELO3C030107.2.1	chr03	28740613	28741072	459	-	mitochondrial uncoupling protein 4-like
MELO3C010678.2.1	chr03	31506803	31528335	21532	-	homeobox protein knotted-1-like 6
MELO3C003304.2.1	chr04	153890	169074	15184	+	NF-E2 inducible protein-like
MELO3C003502.2.1	chr04	1775862	1799167	23305	-	MADS-box transcription factor
MELO3C030418.2.1	chr04	2174466	2201010	26544	-	Isoamylase, putative
MELO3C030453.2.1	chr04	3099908	3101261	1353	-	Unknown protein
MELO3C030369.2.1	chr04	3143365	3143559	194	-	Unknown protein
MELO3C030368.2.1	chr04	3180826	3181000	174	+	DnaJ like protein
MELO3C003738.2.1	chr04	3731355	3735899	4544	+	KRR1 family protein
MELO3C003766.2.1	chr04	4019098	4021779	2681	-	DNA-directed RNA polymerase I subunit rpa43
MELO3C030382.2.1	chr04	4146595	4146996	401	+	Transmembrane protein, putative
MELO3C030387.2.1	chr04	4283522	4284156	634	+	girdin-like
MELO3C030386.2.1	chr04	4363257	4363491	234	-	Cytochrome P450
MELO3C030391.2.1	chr04	4475804	4476088	284	-	girdin-like
MELO3C030393.2.1	chr04	4586767	4587062	295	-	Unknown protein
MELO3C030532.2.1	chr04	4856970	4860629	3659	+	Unknown protein
MELO3C030398.2.1	chr04	5137031	5137280	249	-	Unknown protein
MELO3C003860.2.1	chr04	5710531	5713194	2663	-	S-norcoclaurine synthase 1-like
MELO3C030407.2.1	chr04	5737652	5738122	470	-	Unknown protein
MELO3C030411.2.1	chr04	6119167	6119328	161	+	Unknown protein
MELO3C030413.2.1	chr04	6265842	6266248	406	-	girdin-like
MELO3C030417.2.1	chr04	6859968	6860202	234	-	Translation initiation factor IF-1, chloroplastic
MELO3C026489.2.1	chr04	6929144	6931505	2361	+	cytochrome P450 CYP82D47-like
MELO3C030618.2.1	chr04	7012674	7018946	6272	-	Envelope-like protein
MELO3C030424.2.1	chr04	7273290	7273483	193	-	Unknown protein
MELO3C030428.2.1	chr04	7472723	7473067	344	-	Unknown protein
MELO3C018244.2.1	chr04	7621379	7622290	911	-	UBN2 domain-containing protein
MELO3C030437.2.1	chr04	8245366	8245763	397	+	Disease resistance protein
MELO3C018214.2.1	chr04	8280566	8280892	326	+	Transposon Ty3-I Gag-Pol polyprotein
MELO3C030438.2.1	chr04	8636849	8637112	263	+	BnaCnng69290D protein
MELO3C018172.2.1	chr04	9063650	9063868	218	+	Unknown protein
MELO3C030449.2.1	chr04	9067101	9067404	303	+	Unknown protein
MELO3C030462.2.1	chr04	9897036	9897451	415	+	Unknown protein
MELO3C030463.2.1	chr04	9960312	9960601	289	-	Unknown protein
MELO3C018128.2.1	chr04	10115733	10140738	25005	+	Pentatricopeptide repeat-containing protein
MELO3C018117.2.1	chr04	10311284	10331241	19957	+	Cytochrome P450
MELO3C030467.2.1	chr04	10438827	10439188	361	-	Unknown protein
MELO3C030469.2.1	chr04	10469109	10469279	170	-	WRKY transcription factor 30
MELO3C030731.2.1	chr04	10580041	10581872	1831	+	Polyubiquitin
MELO3C018084.2.1	chr04	10926334	10926723	389	+	Unknown protein
MELO3C030742.2.1	chr04	11399218	11407648	8430	+	zinc finger BED domain-containing protein RICESLEEPER 2-like
MELO3C030487.2.1	chr04	11551580	11551736	156	-	Unknown protein
MELO3C030488.2.1	chr04	11552230	11552400	170	-	Unknown protein
MELO3C030744.2.1	chr04	11558915	11563421	4506	+	Retrovirus-related Pol polyprotein from transposon TNT 1-94
MELO3C030489.2.1	chr04	11594081	11594237	156	-	Unknown protein
MELO3C030490.2.1	chr04	11638454	11639336	882	-	Carbohydrate esterase plant-like protein
MELO3C030747.2.1	chr04	11656741	11662781	6040	-	Methyltransferase
MELO3C030496.2.1	chr04	11775699	11794329	18630	+	ATPase 10, plasma membrane-type-like isoform X1
MELO3C030498.2.1	chr04	12091869	12092116	247	+	Unknown protein
MELO3C030499.2.1	chr04	12110850	12111193	343	-	DTW domain-containing protein yfiP
MELO3C030500.2.1	chr04	12184462	12184879	417	-	Unknown protein
MELO3C030502.2.1	chr04	12419636	12420250	614	-	girdin-like
MELO3C030504.2.1	chr04	12497980	12498167	187	-	paramyosin-like
MELO3C030513.2.1	chr04	13262520	13264744	2224	-	proline-rich protein HaeIII subfamily 1-like
MELO3C030778.2.1	chr04	13389947	13391908	1961	+	Reverse transcriptase
MELO3C030520.2.1	chr04	13562632	13562804	172	+	Unknown protein
MELO3C030518.2.1	chr04	13646779	13646964	185	-	Unknown protein
MELO3C030537.2.1	chr04	14737109	14737418	309	+	RING-type E3 ubiquitin transferase
MELO3C030543.2.1	chr04	14776847	14777488	641	+	cyclic nucleotide-gated ion channel 1-like isoform X3
MELO3C030533.2.1	chr04	14809110	14809463	353	+	Envelope-like protein
MELO3C030534.2.1	chr04	14861765	14861992	227	+	Unknown protein
MELO3C030541.2.1	chr04	14882446	14882645	199	-	girdin-like
MELO3C030552.2.1	chr04	15393501	15393638	137	-	Photosystem I P700 chlorophyll a apoprotein A1
MELO3C030557.2.1	chr04	15559895	15560139	244	+	Unknown protein
MELO3C030797.2.1	chr04	15659405	15676087	16682	-	Retrotransposon protein, putative, Ty3-gypsy subclass
MELO3C012996.2.1	chr04	15714408	15714700	292	+	Unknown protein
MELO3C030560.2.1	chr04	15851326	15851540	214	+	histone-lysine N-methyltransferase ASHR1 isoform X1
MELO3C013023.2.1	chr04	16194986	16197115	2129	-	transcription factor bHLH87-like
MELO3C030570.2.1	chr04	16391841	16392156	315	+	Copper centre Cu(A)
MELO3C030809.2.1	chr04	16752783	16755500	2717	-	serine/threonine-protein kinase rio2
MELO3C013069.2.1	chr04	17077653	17094184	16531	+	50S ribosomal protein L34
MELO3C030578.2.1	chr04	17274260	17274387	127	+	Unknown protein
MELO3C030818.2.1	chr04	17293476	17297150	3674	-	nudix hydrolase 14, chloroplastic
MELO3C030821.2.1	chr04	17556100	17560775	4675	-	Pyruvate kinase
MELO3C030579.2.1	chr04	17572378	17574567	2189	-	Pyruvate kinase
MELO3C030581.2.1	chr04	17589843	17590013	170	-	WRKY transcription factor, putative
MELO3C025841.2.1	chr04	17591409	17591699	290	+	Unknown protein
MELO3C030823.2.1	chr04	17661624	17680391	18767	-	Unknown protein
MELO3C030587.2.1	chr04	17872035	17873325	1290	-	Zf-CCHC domain-containing protein/MP domain-containing protein
MELO3C025819.2.1	chr04	18064411	18064926	515	+	Unknown protein
MELO3C025794.2.1	chr04	18665845	18669577	3732	-	receptor-like protein kinase
MELO3C030593.2.1	chr04	18830476	18830646	170	-	Protein REDUCED WALL ACETYLATION 1
MELO3C030597.2.1	chr04	18905048	18905215	167	-	GATA zinc finger domain-containing protein 10-like isoform X2
MELO3C022652.2.1	chr04	18932275	18970307	38032	+	Kinase family with ARM repeat domain-containing protein
MELO3C030600.2.1	chr04	19184227	19184406	179	+	Unknown protein
MELO3C022673.2.1	chr04	19512984	19513138	154	+	Unknown protein
MELO3C022692.2.1	chr04	19931831	19932579	748	+	Gag protease polyprotein
MELO3C022715.2.1	chr04	20465256	20481567	16311	+	E3 ubiquitin-protein ligase RNF4-like isoform X1
MELO3C022725.2.1	chr04	20630595	20646999	16404	+	RING-type E3 ubiquitin transferase
MELO3C030621.2.1	chr04	21043996	21044310	314	+	Unknown protein
MELO3C030617.2.1	chr04	21220151	21220682	531	+	Unknown protein
MELO3C022766.2.1	chr04	21274680	21286693	12013	+	50S ribosomal protein L35
MELO3C026710.2.1	chr04	21626216	21652631	26415	-	mediator of RNA polymerase II transcription subunit 8-like
MELO3C030634.2.1	chr04	21967851	21968247	396	-	Unknown protein
MELO3C030625.2.1	chr04	21968893	21969141	248	-	ATP synthase subunit alpha
MELO3C030632.2.1	chr04	22086425	22086633	208	+	Unknown protein
MELO3C030907.2.1	chr04	22285284	22289943	4659	+	Retrovirus-related Pol polyprotein from transposon TNT 1-94
MELO3C030648.2.1	chr04	22783819	22783969	150	-	Unknown protein
MELO3C030649.2.1	chr04	22804656	22805318	662	-	DUF4283 domain-containing protein
MELO3C030647.2.1	chr04	22865924	22866526	602	+	Unknown protein
MELO3C030652.2.1	chr04	23268892	23269073	181	-	Unknown protein
MELO3C030653.2.1	chr04	23333950	23334232	282	-	Unknown protein
MELO3C030659.2.1	chr04	23501943	23502104	161	-	Unknown protein
MELO3C030654.2.1	chr04	23501960	23502135	175	+	Unknown protein
MELO3C030655.2.1	chr04	23502716	23502783	67	+	Unknown protein
MELO3C030656.2.1	chr04	23503641	23503920	279	+	Pseudouridine-5'-phosphate glycosidase
MELO3C024008.2.1	chr04	23693777	23694817	1040	-	acyl-CoA--sterol O-acyltransferase 1-like
MELO3C030680.2.1	chr04	25741591	25741895	304	+	Unknown protein
MELO3C030684.2.1	chr04	25742384	25742498	114	-	Unknown protein
MELO3C030686.2.1	chr04	25749003	25749604	601	-	glial fibrillary acidic protein-like
MELO3C026880.2.1	chr04	26000562	26002480	1918	-	Unknown protein
MELO3C026602.2.1	chr04	26322178	26338921	16743	+	Dual specificity protein phosphatase, putative
MELO3C030693.2.1	chr04	26371678	26371931	253	+	protein Ycf2-like
MELO3C030699.2.1	chr04	27814966	27839034	24068	+	Transcription regulator
MELO3C030704.2.1	chr04	28666732	28667874	1142	-	F-box protein CPR30
MELO3C009572.2.1	chr04	31100786	31108099	7313	+	ABC transporter family protein
MELO3C009564.2.1	chr04	31165376	31180385	15009	-	Mal d 1-associated protein
MELO3C030732.2.1	chr04	31710673	31710843	170	-	Unknown protein
MELO3C030730.2.1	chr04	31745438	31745898	460	+	Unknown protein
MELO3C009270.2.1	chr04	33238582	33238737	155	+	Unknown protein
MELO3C009225.2.1	chr04	33486726	33489146	2420	+	Serine/threonine-protein kinase
MELO3C009090.2.1	chr04	34271801	34283234	11433	+	Kinase family protein
MELO3C031042.2.1	chr04	34315127	34317151	2024	-	Unknown protein
MELO3C014730.2.1	chr05	100385	115519	15134	+	N utilization substance B
MELO3C031062.2.1	chr05	644481	662138	17657	-	Endoglucanase
MELO3C031063.2.1	chr05	2287816	2288004	188	+	Unknown protein
MELO3C031070.2.1	chr05	2525931	2526080	149	-	MADS-box protein SOC1-like
MELO3C031114.2.1	chr05	2573243	2585813	12570	+	lysine--tRNA ligase-like
MELO3C014403.2.1	chr05	2785801	2812333	26532	-	preprotein translocase subunit SCY2, chloroplastic
MELO3C031075.2.1	chr05	3131572	3131761	189	+	Unknown protein
MELO3C031142.2.1	chr05	3210008	3218095	8087	+	ABC1 family protein
MELO3C031144.2.1	chr05	3223108	3234122	11014	+	Unknown protein
MELO3C014365.2.1	chr05	3274741	3275142	401	-	Gag-asp_proteas domain-containing protein
MELO3C031078.2.1	chr05	3278490	3278779	289	+	Unknown protein
MELO3C014330.2.1	chr05	3696089	3696308	219	-	Unknown protein
MELO3C031084.2.1	chr05	4290019	4290322	303	-	Transcription factor
MELO3C031086.2.1	chr05	4495149	4495434	285	-	Unknown protein
MELO3C031090.2.1	chr05	4637512	4637813	301	-	ATP synthase subunit alpha
MELO3C031087.2.1	chr05	4644542	4644858	316	+	Unknown protein
MELO3C022987.2.1	chr05	5583451	5603464	20013	-	repetitive proline-rich cell wall protein 1-like
MELO3C031095.2.1	chr05	5682505	5683156	651	-	activating signal cointegrator 1 complex subunit 1
MELO3C031096.2.1	chr05	5684560	5684915	355	-	DTW domain-containing protein
MELO3C031097.2.1	chr05	5718778	5718922	144	-	40S ribosomal protein S13-like
MELO3C031098.2.1	chr05	5865709	5865867	158	-	Unknown protein
MELO3C031240.2.1	chr05	6082589	6084729	2140	-	Unknown protein
MELO3C031100.2.1	chr05	6431499	6431672	173	+	Unknown protein
MELO3C023073.2.1	chr05	7000612	7015581	14969	-	Carboxyl-terminal-processing protease
MELO3C023093.2.1	chr05	7530186	7544040	13854	+	Self-incompatibility family protein
MELO3C020469.2.1	chr05	7863802	7864190	388	+	Unknown protein
MELO3C031115.2.1	chr05	7865956	7866234	278	+	Unknown protein
MELO3C031290.2.1	chr05	7909715	7929130	19415	+	aspartic proteinase A1-like isoform X1
MELO3C020468.2.1	chr05	7956189	7969616	13427	-	Inosine-uridine preferring nucleoside hydrolase family protein
MELO3C031310.2.1	chr05	8352924	8355729	2805	-	Unknown protein
MELO3C031119.2.1	chr05	8383787	8384810	1023	-	MP domain-containing protein
MELO3C031313.2.1	chr05	8460905	8465528	4623	+	Unknown protein
MELO3C031117.2.1	chr05	8593692	8595184	1492	+	cyclase-associated protein 1-like
MELO3C020427.2.1	chr05	8913164	8921588	8424	+	DEAD-box ATP-dependent RNA helicase 42-like
MELO3C031333.2.1	chr05	8964661	8965757	1096	+	Unknown protein
MELO3C020420.2.1	chr05	9003890	9004069	179	+	Unknown protein
MELO3C031335.2.1	chr05	9031609	9033424	1815	-	Unknown protein
MELO3C031128.2.1	chr05	9144132	9144302	170	-	LOW QUALITY PROTEIN: probable WRKY transcription factor 21
MELO3C031126.2.1	chr05	9153698	9153984	286	+	Unknown protein
MELO3C031136.2.1	chr05	9308339	9308766	427	-	Unknown protein
MELO3C020402.2.1	chr05	9710995	9711204	209	-	Unknown protein
MELO3C031146.2.1	chr05	10094022	10094249	227	-	Unknown protein
MELO3C020384.2.1	chr05	10123313	10123925	612	-	pyridoxal kinase
MELO3C020373.2.1	chr05	10400943	10416603	15660	+	non-specific phospholipase C3-like
MELO3C020363.2.1	chr05	10597724	10612574	14850	-	cytochrome P450 714C2-like
MELO3C020352.2.1	chr05	10777886	10794767	16881	-	Magnesium transporter NIPA
MELO3C031154.2.1	chr05	10948799	10948969	170	-	WRKY transcription factor, putative
MELO3C031360.2.1	chr05	10996232	10996558	326	-	Unknown protein
MELO3C031164.2.1	chr05	11143437	11143610	173	+	Unknown protein
MELO3C031165.2.1	chr05	11158439	11158644	205	+	Unknown protein
MELO3C031159.2.1	chr05	11177833	11178162	329	-	glial fibrillary acidic protein-like
MELO3C031166.2.1	chr05	11190422	11190631	209	+	Unknown protein
MELO3C031167.2.1	chr05	11201744	11201917	173	+	Unknown protein
MELO3C031369.2.1	chr05	12025280	12034573	9293	-	Retrovirus-related Pol polyprotein from transposon TNT 1-94
MELO3C031175.2.1	chr05	12266461	12266567	106	-	Unknown protein
MELO3C031376.2.1	chr05	12400153	12419306	19153	+	Retrovirus-related Pol polyprotein from transposon TNT 1-94
MELO3C008564.2.1	chr05	13207873	13208520	647	-	Zf-CCHC domain-containing protein/MP domain-containing protein
MELO3C031395.2.1	chr05	13435961	13442604	6643	+	Unknown protein
MELO3C008585.2.1	chr05	13833171	13873499	40328	-	ALBINO3-like protein 2, chloroplastic
MELO3C031193.2.1	chr05	13944468	13944612	144	+	40S ribosomal protein S13
MELO3C008598.2.1	chr05	14043395	14067289	23894	+	Lecithin:cholesterol acyltransferase family protein
MELO3C031416.2.1	chr05	14765045	14770832	5787	-	Unknown protein
MELO3C031206.2.1	chr05	14802568	14803092	524	+	Trab domain-containing
MELO3C031203.2.1	chr05	14806507	14806676	169	-	Unknown protein
MELO3C031204.2.1	chr05	14817277	14817567	290	-	Unknown protein
MELO3C008614.2.1	chr05	14938013	14956149	18136	+	Hexosyltransferase
MELO3C031208.2.1	chr05	15235006	15235166	160	+	Unknown protein
MELO3C031212.2.1	chr05	15539117	15539308	191	-	Unknown protein
MELO3C008639.2.1	chr05	15933141	16016417	83276	+	protein CHROMATIN REMODELING 20 isoform X1
MELO3C031426.2.1	chr05	16238506	16240789	2283	+	Transposase, Ptta/En/Spm, plant
MELO3C008655.2.1	chr05	16253298	16253477	179	+	Unknown protein
MELO3C008658.2.1	chr05	16362225	16362951	726	-	Methyltransferase
MELO3C031222.2.1	chr05	16362724	16362951	227	+	Unknown protein
MELO3C031223.2.1	chr05	16397588	16397760	172	+	Unknown protein
MELO3C031234.2.1	chr05	17208508	17208697	189	+	protein NRT1/ PTR FAMILY 5.2-like
MELO3C008689.2.1	chr05	17225184	17225328	144	+	Unknown protein
MELO3C031237.2.1	chr05	17373796	17373969	173	-	Cysteine proteinase inhibitor
MELO3C008707.2.1	chr05	17613404	17613565	161	-	Unknown protein
MELO3C004817.2.1	chr05	17796702	17797021	319	+	Unknown protein
MELO3C008722.2.1	chr05	17883186	17933927	50741	-	Cleavage and polyadenylation specificity factor subunit 1
MELO3C031242.2.1	chr05	18282791	18283194	403	-	Unknown protein
MELO3C031243.2.1	chr05	18356923	18357078	155	-	Auxin efflux carrier component
MELO3C003924.2.1	chr05	20608150	20630677	22527	+	Nuclear speckle splicing regulatory-like protein (DUF2040)
MELO3C003953.2.1	chr05	21185916	21186107	191	+	S-adenosylmethionine-dependent methyltransferase
MELO3C031258.2.1	chr05	21301232	21301420	188	+	Unknown protein
MELO3C031263.2.1	chr05	22160060	22160251	191	+	Unknown protein
MELO3C003990.2.1	chr05	22196956	22199613	2657	+	BURP domain protein RD22
MELO3C003991.2.1	chr05	22198415	22198609	194	-	Beta-galactosidase
MELO3C031496.2.1	chr05	22535859	22536950	1091	+	UBN2_3 domain-containing protein
MELO3C031499.2.1	chr05	22643795	22649899	6104	+	Transposon Ty3-I Gag-Pol polyprotein
MELO3C004018.2.1	chr05	22703631	22719351	15720	+	Adagio protein 1
MELO3C004033.2.1	chr05	23003502	23012334	8832	+	proline-rich receptor-like protein kinase PERK14
MELO3C031283.2.1	chr05	23375837	23376226	389	+	Unknown protein
MELO3C031287.2.1	chr05	23377961	23378238	277	+	Phox/Bem1p
MELO3C031285.2.1	chr05	23512709	23513015	306	+	Unknown protein
MELO3C031286.2.1	chr05	23548822	23549010	188	+	Unknown protein
MELO3C011560.2.1	chr05	23607026	23607292	266	+	Leucine-rich receptor-like kinase family protein, putative
MELO3C004085.2.1	chr05	23755421	23771596	16175	-	FGGY carbohydrate kinase domain-containing protein
MELO3C031293.2.1	chr05	23913046	23913245	199	-	girdin-like
MELO3C031292.2.1	chr05	23913647	23914055	408	-	Transmembrane protein, putative
MELO3C000482.2.1	chr05	23918913	23919101	188	-	ATP-dependent clp protease
MELO3C031519.2.1	chr05	24205640	24209064	3424	-	WAT1-related protein At4g30420
MELO3C004112.2.1	chr05	24336363	24336680	317	-	Unknown protein
MELO3C004156.2.1	chr05	24814283	24814756	473	-	Invertase/pectin methylesterase inhibitor family protein
MELO3C031309.2.1	chr05	24833222	24833520	298	-	Invertase/pectin methylesterase inhibitor family protein
MELO3C031317.2.1	chr05	25549738	25550242	504	-	Lipoxygenase
MELO3C031328.2.1	chr05	26599536	26599701	165	+	Unknown protein
MELO3C031331.2.1	chr05	26600570	26600741	171	-	Terpene cyclase/mutase family member
MELO3C004346.2.1	chr05	26714026	26739311	25285	+	Unknown protein
MELO3C031575.2.1	chr05	27944206	27969711	25505	+	Unknown protein
MELO3C031344.2.1	chr05	28284505	28284678	173	+	Unknown protein
MELO3C005926.2.1	chr06	584	14955	14371	+	protein BONZAI 1
MELO3C005930.2.1	chr06	27612	49238	21626	-	endoribonuclease Dicer homolog 1
MELO3C031591.2.1	chr06	457802	468043	10241	-	U3 small nucleolar RNA-associated protein 14 homolog A
MELO3C031599.2.1	chr06	2075922	2076615	693	+	phosphatidylinositol N-acetylglucosaminyltransferase subunit P-like
MELO3C031603.2.1	chr06	3074472	3076360	1888	+	60S ribosomal protein L14-1-like
MELO3C031608.2.1	chr06	3414494	3414996	502	+	Unknown protein
MELO3C031610.2.1	chr06	3830622	3830813	191	-	Unknown protein
MELO3C031618.2.1	chr06	4768235	4777918	9683	-	Unknown protein
MELO3C006741.2.1	chr06	5559208	5633002	73794	+	Calcium-dependent lipid-binding family protein
MELO3C031627.2.1	chr06	5836039	5836446	407	-	girdin-like
MELO3C031632.2.1	chr06	6518093	6518519	426	-	zinc finger A20 and AN1 domain-containing stress-associated protein 10-like
MELO3C031634.2.1	chr06	6771583	6771732	149	-	MADS-box protein SOC1-like
MELO3C006879.2.1	chr06	6933453	6933605	152	+	Unknown protein
MELO3C031635.2.1	chr06	6993812	6994032	220	+	50S ribosomal protein L33, chloroplastic
MELO3C006906.2.1	chr06	7133799	7134200	401	+	50S ribosomal protein L2, chloroplastic
MELO3C031637.2.1	chr06	7147452	7147645	193	+	Unknown protein
MELO3C006908.2.1	chr06	7175152	7175406	254	+	Unknown protein
MELO3C027150.2.1	chr06	7922377	7922729	352	-	serine/threonine-protein phosphatase 7 long form homolog isoform X2
MELO3C031651.2.1	chr06	8152087	8152853	766	-	DNA-directed RNA polymerase subunit beta
MELO3C006986.2.1	chr06	8206989	8207183	194	-	Unknown protein
MELO3C026928.2.1	chr06	8813346	8813757	411	+	Unknown protein
MELO3C031665.2.1	chr06	9873302	9873444	142	-	Unknown protein
MELO3C031669.2.1	chr06	10460624	10460861	237	+	Unknown protein
MELO3C019423.2.1	chr06	10501207	10586596	85389	+	ATP-dependent RNA helicase, putative
MELO3C031928.2.1	chr06	10843230	10861016	17786	-	Ulp1 peptidase-like
MELO3C031681.2.1	chr06	11088432	11089407	975	+	Transmembrane protein, putative
MELO3C019456.2.1	chr06	11108456	11148641	40185	+	UDP glucose: glycoprotein glucosyltransferase protein
MELO3C019463.2.1	chr06	11181010	11181288	278	+	Glycosyltransferase
MELO3C019472.2.1	chr06	11315428	11315703	275	+	pre-mRNA-splicing factor SPF27 homolog
MELO3C031686.2.1	chr06	11529195	11529261	66	+	Unknown protein
MELO3C031959.2.1	chr06	11958536	11959424	888	-	Unknown protein
MELO3C019514.2.1	chr06	12161452	12163158	1706	+	RVP_2 domain-containing protein
MELO3C019523.2.1	chr06	12403263	12403567	304	-	Transcription factor
MELO3C031996.2.1	chr06	12960222	12963502	3280	+	UBN2_3 domain-containing protein
MELO3C031997.2.1	chr06	12963581	12967206	3625	+	Retrovirus-related Pol polyprotein from transposon TNT 1-94
MELO3C032002.2.1	chr06	12982244	12983585	1341	-	Retrovirus-related Pol polyprotein from transposon TNT 1-94
MELO3C032001.2.1	chr06	13052865	13057634	4769	-	Wall-associated receptor kinase-like 9
MELO3C019565.2.1	chr06	13202543	13223352	20809	-	Autophagy protein 5
MELO3C032006.2.1	chr06	13226018	13232946	6928	-	Cation/calcium exchanger 4
MELO3C020334.2.1	chr06	13826176	13844243	18067	+	Methionine aminopeptidase 2
MELO3C031740.2.1	chr06	14972585	14972752	167	-	serine/threonine-protein phosphatase 7 long form homolog isoform X2
MELO3C031742.2.1	chr06	15005938	15006152	214	+	Protein LAZ1
MELO3C031738.2.1	chr06	15148408	15148620	212	+	Unknown protein
MELO3C020253.2.1	chr06	15604282	15647081	42799	+	importin-11
MELO3C020247.2.1	chr06	15725854	15727055	1201	+	Unknown protein
MELO3C031749.2.1	chr06	15741356	15741787	431	-	Unknown protein
MELO3C031752.2.1	chr06	16032469	16032651	182	-	ATP synthase subunit alpha, chloroplastic
MELO3C020227.2.1	chr06	16169271	16170678	1407	-	LOW QUALITY PROTEIN: gamma-aminobutyrate transaminase POP2, mitochondrial-like
MELO3C032056.2.1	chr06	16552427	16558336	5909	-	Unknown protein
MELO3C032057.2.1	chr06	16569686	16571912	2226	-	Transposase
MELO3C020210.2.1	chr06	16573252	16573855	603	+	Unknown protein
MELO3C020199.2.1	chr06	16890460	16945401	54941	+	Valine--tRNA ligase
MELO3C026941.2.1	chr06	17366109	17379064	12955	-	Anthocyanin 5-aromatic acyltransferase
MELO3C026942.2.1	chr06	17381714	17382103	389	+	Peroxisomal 3-ketoacyl-CoA thiolase
MELO3C031766.2.1	chr06	17451223	17451495	272	+	Unknown protein
MELO3C023749.2.1	chr06	17916484	17917470	986	-	Unknown protein
MELO3C031775.2.1	chr06	18060355	18060528	173	+	Unknown protein
MELO3C023760.2.1	chr06	18139494	18165039	25545	-	Kinase superfamily protein, putative
MELO3C032081.2.1	chr06	18444148	18455936	11788	+	Unknown protein
MELO3C032086.2.1	chr06	18706712	18708240	1528	-	Unknown protein
MELO3C032084.2.1	chr06	18738516	18742172	3656	+	Retrovirus-related Pol polyprotein from transposon TNT 1-94
MELO3C023783.2.1	chr06	18869086	18869517	431	+	Ty3-gypsy retrotransposon protein
MELO3C023794.2.1	chr06	19089220	19102611	13391	+	Alpha-1,3-glucosyltransferase
MELO3C032091.2.1	chr06	19266304	19272686	6382	+	Gag protease polyprotein
MELO3C032096.2.1	chr06	19902474	19913605	11131	+	Retrovirus-related Pol polyprotein from transposon TNT 1-94
MELO3C014957.2.1	chr06	19993807	20002841	9034	-	Rhamnogalacturonate lyase family protein
MELO3C032109.2.1	chr06	21017032	21019980	2948	-	Cyclin-dependent kinase G-2
MELO3C031810.2.1	chr06	21408825	21408998	173	-	Unknown protein
MELO3C031816.2.1	chr06	21780162	21780715	553	+	Pentatricopeptide repeat-containing family protein
MELO3C032119.2.1	chr06	21809415	21813963	4548	+	UBN2_3 domain-containing protein
MELO3C014846.2.1	chr06	22717657	22726695	9038	-	Retrovirus-related Pol polyprotein from transposon TNT 1-94
MELO3C014841.2.1	chr06	22727609	22744119	16510	+	Myb domain protein 40
MELO3C032141.2.1	chr06	22994136	22995331	1195	-	CACTA en-spm transposon protein
MELO3C032142.2.1	chr06	23001025	23003479	2454	-	histidine protein methyltransferase 1 homolog
MELO3C031831.2.1	chr06	23081369	23081647	278	+	pre-mRNA-splicing factor SPF27 homolog
MELO3C014816.2.1	chr06	23265021	23265188	167	+	Unknown protein
MELO3C031834.2.1	chr06	23445162	23445310	148	+	40S ribosomal protein S19, putative
MELO3C031835.2.1	chr06	23470829	23471023	194	-	NAD(P)H-quinone oxidoreductase subunit I, chloroplastic
MELO3C031838.2.1	chr06	23500170	23500386	216	-	Cell division protein ftsH
MELO3C031846.2.1	chr06	24020473	24020637	164	-	multiple inositol polyphosphate phosphatase 1-like isoform X2
MELO3C031848.2.1	chr06	24021034	24021270	236	+	Unknown protein
MELO3C014780.2.1	chr06	24085231	24132198	46967	-	histone-lysine N-methyltransferase, H3 lysine-9 specific SUVH4
MELO3C031844.2.1	chr06	24180795	24181107	312	+	Unknown protein
MELO3C032169.2.1	chr06	24562454	24576683	14229	+	zinc finger BED domain-containing protein RICESLEEPER 2-like
MELO3C032172.2.1	chr06	24743356	24745339	1983	+	(R,S)-reticuline 7-O-methyltransferase-like
MELO3C014739.2.1	chr06	25224396	25268837	44441	-	protein root UVB sensitive 1, chloroplastic isoform X1
MELO3C016614.2.1	chr06	26192163	26220415	28252	-	WD-repeat protein, putative
MELO3C016594.2.1	chr06	26644561	26646419	1858	-	Sesquiterpene synthase Tps1
MELO3C031866.2.1	chr06	26935185	26935436	251	-	protein Ycf2-like
MELO3C031868.2.1	chr06	27149586	27149981	395	-	Serine/threonine-protein phosphatase 7 long form-like protein
MELO3C016572.2.1	chr06	27254668	27254957	289	+	Serine/threonine-protein kinase
MELO3C016571.2.1	chr06	27257258	27257407	149	+	Unknown protein
MELO3C032201.2.1	chr06	27803778	27805019	1241	+	Gag-pol polyprotein
MELO3C016532.2.1	chr06	27862036	27862560	524	-	Unknown protein
MELO3C031878.2.1	chr06	27939261	27939394	133	+	Unknown protein
MELO3C031879.2.1	chr06	27971745	27971812	67	+	Unknown protein
MELO3C031880.2.1	chr06	27977642	27978032	390	+	Unknown protein
MELO3C032205.2.1	chr06	28012195	28013999	1804	+	spindle and kinetochore-associated protein 1 homolog isoform X2
MELO3C031881.2.1	chr06	28319831	28320191	360	+	Unknown protein
MELO3C016510.2.1	chr06	28351886	28356148	4262	-	beta-glucuronosyltransferase GlcAT14A-like
MELO3C031889.2.1	chr06	29081256	29081655	399	+	girdin-like
MELO3C031890.2.1	chr06	29475203	29475480	277	-	Unknown protein
MELO3C032227.2.1	chr06	29693199	29702149	8950	+	Hexosyltransferase
MELO3C016432.2.1	chr06	29996174	29997262	1088	+	RVP_2 domain-containing protein
MELO3C031907.2.1	chr06	30924493	30925124	631	+	girdin-like
MELO3C031906.2.1	chr06	31168455	31168619	164	-	NAD-dependent protein deacylase
MELO3C032232.2.1	chr06	31234917	31244877	9960	+	Unknown protein
MELO3C031919.2.1	chr06	31833491	31833647	156	+	Unknown protein
MELO3C025410.2.1	chr06	31844452	31845177	725	-	Methyltransferase
MELO3C031920.2.1	chr06	31844951	31845177	226	+	Unknown protein
MELO3C031915.2.1	chr06	31877737	31877888	151	-	Unknown protein
MELO3C031916.2.1	chr06	32053799	32054068	269	-	Unknown protein
MELO3C013696.2.1	chr06	32736606	32780821	44215	+	MAU2 chromatid cohesion factor like
MELO3C013743.2.1	chr06	33131798	33133550	1752	-	aconitate hydratase
MELO3C031942.2.1	chr06	34173159	34178937	5778	-	Cytochrome P450
MELO3C013929.2.1	chr06	34845959	34846315	356	+	Unknown protein
MELO3C031948.2.1	chr06	35241425	35252024	10599	-	Unknown protein
MELO3C014012.2.1	chr06	35841068	35845521	4453	-	Ribonuclease CAF1
MELO3C014042.2.1	chr06	36121915	36143999	22084	+	Myb family transcription factor APL
MELO3C031964.2.1	chr06	36141387	36141519	132	-	Unknown protein
MELO3C032280.2.1	chr06	36266689	36271034	4345	-	Unknown protein
MELO3C031969.2.1	chr06	36812195	36812420	225	+	Unknown protein
MELO3C031980.2.1	chr06	37389799	37390443	644	+	Zf-CCHC domain-containing protein/MP domain-containing protein
MELO3C014160.2.1	chr06	37764403	37764992	589	-	Unknown protein
MELO3C017080.2.1	chr07	23270	40065	16795	-	Alkaline phosphatase D
MELO3C017077.2.1	chr07	53020	80103	27083	+	Chaperone protein dnaJ 10
MELO3C032301.2.1	chr07	855876	856052	176	+	Unknown protein
MELO3C016769.2.1	chr07	2200293	2201838	1545	+	Transferase family protein
MELO3C016696.2.1	chr07	2781159	2786674	5515	+	PROTON PUMP INTERACTOR 1 family protein
MELO3C032322.2.1	chr07	2945009	2945361	352	+	Unknown protein
MELO3C016675.2.1	chr07	2957229	2957511	282	+	Unknown protein
MELO3C016674.2.1	chr07	2965923	2973338	7415	+	cyclin-SDS-like isoform X1
MELO3C016673.2.1	chr07	2971081	2973469	2388	-	binding partner of ACD11 1-like
MELO3C032327.2.1	chr07	3032784	3032954	170	-	WRKY transcription factor WRKY51
MELO3C016668.2.1	chr07	3063453	3077746	14293	-	COP9 signalosome complex subunit 5b
MELO3C016656.2.1	chr07	3464097	3493482	29385	-	UDP-3-O-[3-hydroxymyristoyl] N-acetylglucosamine deacetylase
MELO3C032440.2.1	chr07	3519962	3520432	470	-	LOW QUALITY PROTEIN: gamma-aminobutyrate transaminase POP2, mitochondrial-like
MELO3C032437.2.1	chr07	3525834	3539778	13944	+	5'-nucleotidase domain-containing protein
MELO3C032334.2.1	chr07	3819696	3819922	226	+	nodulin homeobox isoform X2
MELO3C025657.2.1	chr07	4556194	4557443	1249	-	girdin-like
MELO3C032367.2.1	chr07	5524598	5524982	384	+	Photosystem II protein D1
MELO3C032368.2.1	chr07	5524630	5524809	179	+	Unknown protein
MELO3C032369.2.1	chr07	5525020	5525199	179	+	Unknown protein
MELO3C032370.2.1	chr07	5525192	5525372	180	+	Photosystem II protein D1
MELO3C026355.2.1	chr07	5592990	5593310	320	-	30S ribosomal protein S8, chloroplastic
MELO3C032372.2.1	chr07	5852680	5853265	585	+	Unknown protein
MELO3C032373.2.1	chr07	5852969	5853284	315	+	Unknown protein
MELO3C032385.2.1	chr07	6355214	6355395	181	+	Unknown protein
MELO3C032391.2.1	chr07	6919683	6919871	188	+	Cytochrome P450
MELO3C032393.2.1	chr07	6982964	6983375	411	-	Unknown protein
MELO3C032406.2.1	chr07	7769625	7769808	183	-	charged multivesicular body protein 7 isoform X2
MELO3C032600.2.1	chr07	8009268	8010091	823	+	UBN2_3 domain-containing protein
MELO3C032412.2.1	chr07	8159591	8159761	170	+	WRKY transcription factor, putative
MELO3C010518.2.1	chr07	8246002	8259178	13176	+	Pentatricopeptide repeat-containing protein, putative
MELO3C032407.2.1	chr07	8348526	8348676	150	-	Unknown protein
MELO3C032414.2.1	chr07	8494090	8494318	228	+	Cytochrome P450 family protein
MELO3C032416.2.1	chr07	8754498	8754775	277	-	Unknown protein
MELO3C010486.2.1	chr07	8786773	8787138	365	-	Gag-asp_proteas domain-containing protein
MELO3C032425.2.1	chr07	9646752	9647050	298	-	transcription factor bHLH36-like
MELO3C032423.2.1	chr07	9691267	9691437	170	+	WRKY transcription factor, putative
MELO3C010422.2.1	chr07	10302042	10311041	8999	+	P-loop containing nucleoside triphosphate hydrolase superfamily protein
MELO3C032650.2.1	chr07	10310144	10312566	2422	+	Unknown protein
MELO3C010407.2.1	chr07	10679980	10698716	18736	-	Alpha/beta hydrolase domain-containing protein 17B
MELO3C032660.2.1	chr07	10742205	10746470	4265	-	Unknown protein
MELO3C010403.2.1	chr07	10750466	10767242	16776	-	LOW QUALITY PROTEIN: LEAF RUST 10 DISEASE-RESISTANCE LOCUS RECEPTOR-LIKE PROTEIN KINASE-like 1.4
MELO3C010395.2.1	chr07	10894192	10894905	713	+	Gag-asp_proteas domain-containing protein
MELO3C032666.2.1	chr07	10947972	10956364	8392	+	Unknown protein
MELO3C032444.2.1	chr07	10978464	10978848	384	-	Kinesin-like protein
MELO3C010371.2.1	chr07	11539013	11540869	1856	-	transcription factor TCP17-like isoform X1
MELO3C026311.2.1	chr07	11802767	11805657	2890	-	receptor-like protein kinase FERONIA
MELO3C032457.2.1	chr07	11817165	11817325	160	-	Unknown protein
MELO3C032460.2.1	chr07	12302666	12302864	198	-	Unknown protein
MELO3C026296.2.1	chr07	12631131	12652842	21711	+	AUGMIN subunit 5
MELO3C032693.2.1	chr07	12687520	12691705	4185	+	Unknown protein
MELO3C022635.2.1	chr07	12717223	12739846	22623	+	protein RIK isoform X1
MELO3C022640.2.1	chr07	12786842	12787165	323	-	Unknown protein
MELO3C032466.2.1	chr07	13033002	13033507	505	-	protein Ycf2-like
MELO3C018906.2.1	chr07	13467213	13492043	24830	-	Kanadaptin
MELO3C018912.2.1	chr07	13538153	13557222	19069	+	Wpp domain-interacting tail-anchored protein 2
MELO3C032484.2.1	chr07	14070224	14070441	217	-	Unknown protein
MELO3C032485.2.1	chr07	14197249	14197421	172	+	Unknown protein
MELO3C018942.2.1	chr07	14293616	14312128	18512	+	Zinc-finger domain of monoamine-oxidase A repressor R1 protein
MELO3C018973.2.1	chr07	14966702	15015248	48546	-	Immunoglobulin
MELO3C032730.2.1	chr07	15480723	15482042	1319	-	Transposase family TNP2
MELO3C032498.2.1	chr07	15637615	15637806	191	-	Serine/threonine-protein phosphatase
MELO3C032499.2.1	chr07	15719619	15749003	29384	-	Unknown protein
MELO3C032500.2.1	chr07	15823473	15823644	171	-	Unknown protein
MELO3C032504.2.1	chr07	15866816	15869655	2839	-	Unknown protein
MELO3C019011.2.1	chr07	16012618	16070225	57607	+	copper-transporting ATPase PAA1, chloroplastic isoform X1
MELO3C019036.2.1	chr07	16730918	16763742	32824	+	Alpha-amylase, putative
MELO3C032526.2.1	chr07	18154856	18155143	287	-	Unknown protein
MELO3C024853.2.1	chr07	18469443	18498099	28656	+	GTP-binding protein, chloroplastic
MELO3C024845.2.1	chr07	18626721	18662325	35604	+	DNA mismatch repair protein MutS2-like
MELO3C032534.2.1	chr07	18869066	18870315	1249	+	Transmembrane protein, putative
MELO3C024823.2.1	chr07	19196612	19198094	1482	+	Receptor-like protein kinase
MELO3C032537.2.1	chr07	19439582	19439811	229	-	alanine--tRNA ligase-like
MELO3C032540.2.1	chr07	19482417	19482595	178	+	Unknown protein
MELO3C032538.2.1	chr07	19631986	19632272	286	+	Unknown protein
MELO3C027020.2.1	chr07	19769960	19772114	2154	+	Ubiquinol oxidase
MELO3C016079.2.1	chr07	20208090	20245715	37625	+	Oligopeptidase A
MELO3C016082.2.1	chr07	20251117	20252732	1615	-	Ubiquitin
MELO3C016083.2.1	chr07	20277805	20279404	1599	-	Ubiquitin
MELO3C032547.2.1	chr07	20361615	20362023	408	-	beta-glucuronosyltransferase GlcAT14B-like
MELO3C016093.2.1	chr07	20423343	20423585	242	-	Unknown protein
MELO3C032554.2.1	chr07	20780493	20780684	191	-	S-adenosylmethionine-dependent methyltransferase
MELO3C032561.2.1	chr07	21500537	21500719	182	-	Unknown protein
MELO3C032563.2.1	chr07	21629359	21630752	1393	+	Glutathione S-transferase
MELO3C032577.2.1	chr07	22207059	22212753	5694	-	girdin-like
MELO3C032806.2.1	chr07	22376965	22379937	2972	+	E3 ubiquitin-protein ligase UPL7-like protein
MELO3C032581.2.1	chr07	22406367	22406642	275	-	Unknown protein
MELO3C032571.2.1	chr07	22461744	22462992	1248	+	girdin-like
MELO3C032572.2.1	chr07	22461977	22462612	635	+	girdin-like
MELO3C016239.2.1	chr07	22697145	22697711	566	-	Unknown protein
MELO3C016271.2.1	chr07	22983225	22986835	3610	-	cellulose synthase-like protein G3
MELO3C032590.2.1	chr07	23091039	23091339	300	+	GDSL esterase/lipase family
MELO3C016279.2.1	chr07	23093121	23093430	309	-	GDSL esterase/lipase family
MELO3C032592.2.1	chr07	23336820	23337129	309	+	GDSL esterase/lipase
MELO3C032595.2.1	chr07	23338916	23339221	305	-	GDSL esterase/lipase family
MELO3C016328.2.1	chr07	23630356	23631206	850	+	Dirigent protein
MELO3C016411.2.1	chr07	24235723	24246061	10338	+	Protein MICRORCHIDIA 4
MELO3C017583.2.1	chr07	25368496	25372418	3922	-	3-hydroxyacyl-[acyl-carrier-protein] dehydratase FabZ
MELO3C017616.2.1	chr07	25689828	25690493	665	+	BnaC03g59480D protein
MELO3C017869.2.1	chr07	27790725	27803597	12872	-	palmitoyl-monogalactosyldiacylglycerol delta-7 desaturase, chloroplastic-like
MELO3C007047.2.1	chr08	447801	455325	7524	+	Protein kinase
MELO3C007083.2.1	chr08	648024	675483	27459	+	187-kDa microtubule-associated protein AIR9
MELO3C007226.2.1	chr08	1601526	1603419	1893	-	GDSL esterase/lipase At1g28570-like
MELO3C007749.2.1	chr08	5106822	5108728	1906	+	Glycosyltransferase
MELO3C007868.2.1	chr08	5875432	5877485	2053	+	Peroxidase
MELO3C032906.2.1	chr08	5932848	5933001	153	+	Unknown protein
MELO3C007927.2.1	chr08	6300773	6301233	460	-	R3H domain-containing protein 2-like
MELO3C007950.2.1	chr08	6439840	6444583	4743	+	Thiol-disulfide oxidoreductase LTO1
MELO3C007952.2.1	chr08	6443260	6449888	6628	-	F-box protein SKIP23
MELO3C007951.2.1	chr08	6444762	6447456	2694	+	UPF0548 protein
MELO3C007953.2.1	chr08	6450633	6454293	3660	-	F-box family protein
MELO3C033053.2.1	chr08	6947682	6950070	2388	-	WAT1-related protein
MELO3C032919.2.1	chr08	8532116	8532545	429	-	DUF4283 domain protein
MELO3C032921.2.1	chr08	8607045	8607777	732	-	girdin-like
MELO3C024616.2.1	chr08	8654788	8655336	548	-	Unknown protein
MELO3C032923.2.1	chr08	8661873	8662141	268	-	Unknown protein
MELO3C024614.2.1	chr08	8752693	8752965	272	-	Unknown protein
MELO3C032927.2.1	chr08	8874844	8875071	227	-	acyl-CoA-binding domain-containing protein 4
MELO3C024608.2.1	chr08	8883586	8883857	271	-	26S protease regulatory subunit, putative
MELO3C024516.2.1	chr08	9653281	9675711	22430	-	protein ROS1
MELO3C020743.2.1	chr08	10566008	10566200	192	+	Unknown protein
MELO3C033180.2.1	chr08	10570841	10577632	6791	+	Gag-pol polyprotein
MELO3C032949.2.1	chr08	11243572	11243817	245	+	Chloride channel protein
MELO3C032956.2.1	chr08	11537914	11538069	155	-	Unknown protein
MELO3C032963.2.1	chr08	12134792	12134962	170	-	LOW QUALITY PROTEIN: probable WRKY transcription factor 21
MELO3C019064.2.1	chr08	12320621	12334861	14240	+	transcription factor bHLH101-like
MELO3C019083.2.1	chr08	12923497	12946134	22637	+	microtubule-associated protein 70-2-like
MELO3C032970.2.1	chr08	13439858	13440267	409	+	girdin-like
MELO3C032974.2.1	chr08	13548357	13548992	635	+	girdin-like
MELO3C032978.2.1	chr08	13684732	13684913	181	-	Monocarboxylate transporter 9
MELO3C032981.2.1	chr08	13952069	13952296	227	-	Unknown protein
MELO3C019134.2.1	chr08	14280514	14280836	322	+	Cell division protein ftsH
MELO3C019180.2.1	chr08	15306729	15307178	449	+	Unknown protein
MELO3C032995.2.1	chr08	15487241	15487432	191	-	Serine/threonine-protein phosphatase
MELO3C033254.2.1	chr08	15582764	15583792	1028	-	zinc finger BED domain-containing protein RICESLEEPER 2-like
MELO3C019194.2.1	chr08	15688991	15689254	263	-	BnaCnng69290D protein
MELO3C033000.2.1	chr08	15770337	15770497	160	-	Unknown protein
MELO3C033002.2.1	chr08	15770592	15770819	227	+	Unknown protein
MELO3C023175.2.1	chr08	16430064	16453262	23198	+	p-loop nucleoside triphosphate hydrolase superfamily protein
MELO3C023169.2.1	chr08	16523778	16524008	230	+	Unknown protein
MELO3C033011.2.1	chr08	16786703	16810322	23619	+	Unknown protein
MELO3C033015.2.1	chr08	17086345	17086574	229	-	Unknown protein
MELO3C023153.2.1	chr08	17116192	17116347	155	-	Unknown protein
MELO3C023149.2.1	chr08	17196748	17196960	212	-	IAA-amino acid hydrolase ILR1
MELO3C033020.2.1	chr08	17471691	17472061	370	-	Zf-CCHC domain-containing protein
MELO3C023136.2.1	chr08	17505508	17536042	30534	+	Exosome complex component RRP43
MELO3C033021.2.1	chr08	17551341	17551547	206	-	serine/threonine-protein phosphatase 7 long form homolog isoform X2
MELO3C033287.2.1	chr08	17570778	17572063	1285	-	Unknown protein
MELO3C023103.2.1	chr08	18188861	18266699	77838	-	ABC transporter A family member 1 isoform X1
MELO3C033029.2.1	chr08	18327378	18327599	221	-	Unknown protein
MELO3C033306.2.1	chr08	18544062	18546189	2127	-	basic proline-rich protein isoform X2
MELO3C033311.2.1	chr08	18997190	18997719	529	+	DNA repair protein UVH3
MELO3C033314.2.1	chr08	19140343	19140827	484	+	S locus-related glycoprotein 1 binding pollen coat
MELO3C033038.2.1	chr08	19186022	19186166	144	-	40S ribosomal protein S13-like
MELO3C033316.2.1	chr08	19194042	19194527	485	+	S locus-related glycoprotein 1 binding pollen coat
MELO3C033317.2.1	chr08	19213959	19214442	483	+	S locus-related glycoprotein 1 binding pollen coat
MELO3C033318.2.1	chr08	19226702	19227179	477	+	S locus-related glycoprotein 1 binding pollen coat
MELO3C033319.2.1	chr08	19278463	19279263	800	+	Unknown protein
MELO3C033320.2.1	chr08	19279677	19280162	485	+	S locus-related glycoprotein 1 binding pollen coat
MELO3C033322.2.1	chr08	19358355	19358840	485	+	S locus-related glycoprotein 1 binding pollen coat
MELO3C009077.2.1	chr08	19467540	19467761	221	+	Zf-CCHC domain-containing protein
MELO3C033040.2.1	chr08	19745633	19745803	170	+	Unknown protein
MELO3C009057.2.1	chr08	19871697	19894251	22554	-	ATP-binding cassette sub-family G member 1
MELO3C009042.2.1	chr08	20127063	20189666	62603	+	ARM repeat superfamily protein
MELO3C033339.2.1	chr08	20675592	20676218	626	+	Transposon protein, putative, CACTA, En/Spm sub-class
MELO3C033072.2.1	chr08	21081449	21081694	245	+	Chloride channel protein
MELO3C033070.2.1	chr08	21184740	21184880	140	-	MYB-domain protein
MELO3C008996.2.1	chr08	21487530	21509757	22227	+	Polyketide cyclase/dehydrase and lipid transporter
MELO3C008989.2.1	chr08	21677466	21677918	452	-	Myb/SANT-like DNA-binding domain protein
MELO3C008982.2.1	chr08	21791423	21791638	215	+	Unknown protein
MELO3C008970.2.1	chr08	22108283	22139358	31075	-	vacuolar protein sorting-associated protein 20 homolog 2-like
MELO3C008955.2.1	chr08	22524465	22549440	24975	-	splicing factor U2AF-associated protein 2
MELO3C008953.2.1	chr08	22622231	22636333	14102	-	calmodulin-binding protein 60 A-like
MELO3C008944.2.1	chr08	22899823	22933914	34091	+	ultraviolet-B receptor UVR8 isoform X2
MELO3C008937.2.1	chr08	23190441	23208481	18040	-	RNA polymerase II transcriptional coactivator
MELO3C033088.2.1	chr08	23544218	23544859	641	+	bifunctional dethiobiotin synthetase/7,8-diamino-pelargonic acid aminotransferase, mitochondrial
MELO3C033087.2.1	chr08	23658198	23658442	244	-	Unknown protein
MELO3C033091.2.1	chr08	24141752	24141971	219	+	Unknown protein
MELO3C033093.2.1	chr08	24301268	24301435	167	-	glycine-rich domain-containing protein 1-like
MELO3C033097.2.1	chr08	24500978	24501127	149	-	Unknown protein
MELO3C033104.2.1	chr08	25023907	25024303	396	-	Serine/threonine-protein phosphatase 7 long form-like protein
MELO3C033106.2.1	chr08	25069078	25069812	734	+	H/ACA ribonucleoprotein complex subunit 2-like protein
MELO3C033399.2.1	chr08	25670942	25686333	15391	+	NAD(P)H-quinone oxidoreductase subunit 5, chloroplastic
MELO3C033115.2.1	chr08	25886827	25887280	453	+	Unknown protein
MELO3C025247.2.1	chr08	27521969	27522153	184	-	Photosystem II 32 kDa protein
MELO3C033135.2.1	chr08	27770525	27770692	167	-	Unknown protein
MELO3C033143.2.1	chr08	28643009	28643720	711	-	Zf-CCHC domain-containing protein
MELO3C033149.2.1	chr08	29075494	29075683	189	+	glial fibrillary acidic protein-like
MELO3C026805.2.1	chr08	29619844	29634037	14193	+	Coiled-coil protein (DUF572)
MELO3C033155.2.1	chr08	29626139	29626493	354	-	Unknown protein
MELO3C026799.2.1	chr08	29813064	29837810	24746	-	Kinase family protein
MELO3C033161.2.1	chr08	29921314	29921631	317	-	Unknown protein
MELO3C033159.2.1	chr08	29946001	29946180	179	+	U4/U6 small nuclear ribonucleoprotein Prp3
MELO3C033172.2.1	chr08	30717006	30717250	244	+	Unknown protein
MELO3C033174.2.1	chr08	30892549	30893796	1247	-	Transmembrane protein, putative
MELO3C033175.2.1	chr08	30892930	30893565	635	-	girdin-like
MELO3C003181.2.1	chr08	32875513	32900925	25412	-	Copper ion transmembrane transporter
MELO3C003249.2.1	chr08	33658090	33704652	46562	+	target of Myb protein 1 isoform X1
MELO3C003261.2.1	chr08	33840600	33930737	90137	-	Translation factor GUF1 homolog, mitochondrial
MELO3C033203.2.1	chr08	33844961	33845224	263	+	DNA polymerase theta
MELO3C003269.2.1	chr08	34113615	34134589	20974	+	aminoacyl tRNA synthase complex-interacting multifunctional protein 1 isoform X1
MELO3C033213.2.1	chr08	34221430	34291812	70382	-	DNA polymerase I
MELO3C003289.2.1	chr08	34621892	34622362	470	+	UBN2 domain-containing protein
MELO3C022126.2.1	chr09	887083	889600	2517	+	Gibberellin receptor
MELO3C033536.2.1	chr09	1363465	1365914	2449	+	Tryptophan synthase-related
MELO3C021995.2.1	chr09	2082243	2082455	212	-	Unknown protein
MELO3C021983.2.1	chr09	2232936	2233109	173	+	Unknown protein
MELO3C021965.2.1	chr09	2451798	2470762	18964	-	FAD/NAD(P)-binding oxidoreductase family protein
MELO3C021507.2.1	chr09	2859978	2860960	982	-	metalloendoproteinase 5-MMP-like
MELO3C033647.2.1	chr09	2903663	2911535	7872	+	Nuclear/nucleolar GTPase 2
MELO3C033550.2.1	chr09	3089088	3089273	185	+	Unknown protein
MELO3C033555.2.1	chr09	3288587	3289015	428	-	DNA-directed RNA polymerase subunit beta'
MELO3C033556.2.1	chr09	3289037	3289728	691	-	DNA-directed RNA polymerase subunit beta
MELO3C033562.2.1	chr09	3784217	3784531	314	+	NADH-ubiquinone oxidoreductase chain 1
MELO3C021571.2.1	chr09	3873697	3884780	11083	+	Unknown protein
MELO3C033573.2.1	chr09	4006176	4006607	431	+	Cytochrome b6-f complex subunit 4
MELO3C033570.2.1	chr09	4009176	4009493	317	-	30S ribosomal protein S8, chloroplastic
MELO3C033703.2.1	chr09	4615299	4629362	14063	-	Gag-pol polyprotein
MELO3C033575.2.1	chr09	4712945	4713703	758	+	Cysteine/histidine-rich C1 domain protein
MELO3C033582.2.1	chr09	4890998	4891408	410	-	girdin-like
MELO3C033601.2.1	chr09	6002808	6002956	148	+	Unknown protein
MELO3C033605.2.1	chr09	6047727	6047969	242	-	TOX high mobility group box family member 4-A, putative isoform 4
MELO3C033772.2.1	chr09	6142820	6146779	3959	-	Unknown protein
MELO3C033606.2.1	chr09	6144113	6144687	574	+	Retrovirus-related Pol polyprotein from transposon TNT 1-94
MELO3C033607.2.1	chr09	6277661	6277898	237	+	Unknown protein
MELO3C033609.2.1	chr09	6277661	6277898	237	-	Peptidyl-prolyl cis-trans isomerase
MELO3C033614.2.1	chr09	6806118	6806369	251	+	UDP-sugar transporter, putative
MELO3C033621.2.1	chr09	7097865	7098343	478	-	MP domain-containing protein
MELO3C033806.2.1	chr09	7104766	7117219	12453	-	DNA polymerase epsilon catalytic subunit A
MELO3C033622.2.1	chr09	7230654	7230802	148	-	Protein Ycf2
MELO3C002898.2.1	chr09	7279796	7280009	213	-	Photosystem II CP47 reaction center protein
MELO3C033623.2.1	chr09	7315755	7316200	445	-	Unknown protein
MELO3C033624.2.1	chr09	7315755	7315919	164	-	Unknown protein
MELO3C002912.2.1	chr09	7509520	7541208	31688	+	RNA recognition motif
MELO3C033632.2.1	chr09	7580231	7580393	162	+	Unknown protein
MELO3C033628.2.1	chr09	7586372	7586713	341	-	Unknown protein
MELO3C033634.2.1	chr09	7854782	7855041	259	+	Unknown protein
MELO3C033832.2.1	chr09	8062294	8064163	1869	-	Unknown protein
MELO3C002934.2.1	chr09	8064024	8090339	26315	-	DEAD-box ATP-dependent RNA helicase ISE2
MELO3C002945.2.1	chr09	8368290	8396743	28453	+	Terpene cyclase/mutase family member
MELO3C002960.2.1	chr09	8726357	8753040	26683	+	anaphase-promoting complex subunit 2
MELO3C033656.2.1	chr09	9087914	9088106	192	+	Unknown protein
MELO3C033653.2.1	chr09	9178299	9178439	140	+	MYB-domain protein
MELO3C033655.2.1	chr09	9218149	9218482	333	+	mitotic checkpoint protein BUB3.3-like
MELO3C033848.2.1	chr09	9227724	9229268	1544	-	Retrovirus-related Pol polyprotein from transposon TNT 1-94
MELO3C002980.2.1	chr09	9243828	9270896	27068	+	glutamate 5-kinase isoform X1
MELO3C033849.2.1	chr09	9318276	9321358	3082	-	Unknown protein
MELO3C033855.2.1	chr09	9330219	9331088	869	-	LOW QUALITY PROTEIN: gamma-aminobutyrate transaminase POP2, mitochondrial-like
MELO3C002989.2.1	chr09	9451801	9491155	39354	+	RAN GTPase-activating protein 2
MELO3C033666.2.1	chr09	9996432	9996639	207	-	Unknown protein
MELO3C003018.2.1	chr09	10043432	10071839	28407	+	IST1 homolog
MELO3C033670.2.1	chr09	10252060	10252339	279	+	Unknown protein
MELO3C033671.2.1	chr09	10318412	10348413	30001	+	Unknown protein
MELO3C033874.2.1	chr09	10707309	10709487	2178	-	En/Spm-like transposon protein
MELO3C033875.2.1	chr09	10718862	10720481	1619	-	Gag/pol protein
MELO3C033673.2.1	chr09	10735585	10735742	157	+	Unknown protein
MELO3C033877.2.1	chr09	11186354	11189229	2875	-	Myb/SANT-like DNA-binding domain protein
MELO3C003066.2.1	chr09	11276320	11277450	1130	-	17 kDa phloem lectin
MELO3C033677.2.1	chr09	11279617	11279758	141	-	Unknown protein
MELO3C033679.2.1	chr09	11884963	11910795	25832	-	NBS-LRR type resistance protein
MELO3C022795.2.1	chr09	12211326	12225664	14338	-	tRNA modification GTPase MnmE
MELO3C022824.2.1	chr09	12841748	12861441	19693	+	Unknown protein
MELO3C022828.2.1	chr09	12885196	12893256	8060	-	Glutamine synthetase
MELO3C022836.2.1	chr09	13050325	13050474	149	-	30S ribosomal protein S4, chloroplastic
MELO3C033696.2.1	chr09	13530339	13530867	528	-	Unknown protein
MELO3C022864.2.1	chr09	13770004	13771027	1023	-	Gibberellin-regulated family protein
MELO3C022869.2.1	chr09	13968924	13995863	26939	-	NAC domain-containing protein 8
MELO3C025124.2.1	chr09	14132192	14150686	18494	+	Endoplasmic reticulum-Golgi intermediate compartment protein 3
MELO3C033715.2.1	chr09	14212735	14213011	276	-	Pseudouridine-5'-phosphate glycosidase
MELO3C033716.2.1	chr09	14213280	14213347	67	-	Unknown protein
MELO3C033708.2.1	chr09	14256967	14257212	245	+	Unknown protein
MELO3C025116.2.1	chr09	14280293	14315938	35645	+	Transcription factor, putative
MELO3C033709.2.1	chr09	14348068	14348478	410	+	Transmembrane protein, putative
MELO3C025114.2.1	chr09	14348081	14349332	1251	+	girdin-like
MELO3C033721.2.1	chr09	14447424	14447645	221	-	Unknown protein
MELO3C025098.2.1	chr09	14677989	14678468	479	+	Lipoyl synthase
MELO3C025070.2.1	chr09	15136052	15162157	26105	+	Auxin response factor
MELO3C025049.2.1	chr09	15569070	15570155	1085	-	transcription factor TCP21-like
MELO3C027364.2.1	chr09	15604653	15604853	200	+	Unknown protein
MELO3C033731.2.1	chr09	15660591	15661411	820	-	protein LONGIFOLIA 2
MELO3C033933.2.1	chr09	16496854	16511121	14267	+	Unknown protein
MELO3C033739.2.1	chr09	16660549	16660730	181	+	Unknown protein
MELO3C005085.2.1	chr09	16896264	16901258	4994	-	Retrovirus-related Pol polyprotein from transposon TNT 1-94
MELO3C005115.2.1	chr09	17306451	17306828	377	-	Methylthioribose kinase
MELO3C033753.2.1	chr09	17568164	17596396	28232	+	Purple acid phosphatase
MELO3C033761.2.1	chr09	17970424	17970683	259	+	Unknown protein
MELO3C005161.2.1	chr09	18002843	18033796	30953	-	Flowering time control protein FY
MELO3C005193.2.1	chr09	18335762	18342680	6918	-	Proline--tRNA ligase
MELO3C033769.2.1	chr09	18457600	18457897	297	-	Unknown protein
MELO3C033774.2.1	chr09	18698876	18699214	338	-	Armadillo/beta-catenin repeat family protein
MELO3C033775.2.1	chr09	18788248	18788579	331	-	Cell division protein ftsH
MELO3C033778.2.1	chr09	19304421	19304573	152	-	Unknown protein
MELO3C033779.2.1	chr09	19304818	19305040	222	-	Unknown protein
MELO3C033784.2.1	chr09	19321016	19321497	481	+	Unknown protein
MELO3C033973.2.1	chr09	19358310	19358555	245	-	Unknown protein
MELO3C033777.2.1	chr09	19374338	19374641	303	+	Unknown protein
MELO3C033785.2.1	chr09	19374703	19375368	665	+	Beta-galactosidase
MELO3C005269.2.1	chr09	19650401	19653279	2878	+	charged multivesicular body protein 7 isoform X2
MELO3C033786.2.1	chr09	19660445	19660630	185	+	Unknown protein
MELO3C033978.2.1	chr09	19786203	19800001	13798	-	Retrotransposon protein, putative, Ty3-gypsy subclass
MELO3C005546.2.1	chr09	22329553	22330182	629	-	14 kDa proline-rich protein DC2.15
MELO3C005547.2.1	chr09	22332819	22333436	617	-	14 kDa proline-rich protein DC2.15
MELO3C005606.2.1	chr09	22873288	22875559	2271	-	subtilisin-like protease SBT1.7
MELO3C033819.2.1	chr09	22934444	22934680	236	+	BHLH transcription factor
MELO3C034002.2.1	chr09	22936933	22938929	1996	+	DUF4219 domain-containing protein/UBN2 domain-containing protein
MELO3C033826.2.1	chr09	23733406	23733660	254	+	major extracellular endoglucanase-like
MELO3C033827.2.1	chr09	23741673	23741927	254	+	major extracellular endoglucanase-like
MELO3C005723.2.1	chr09	23751313	23753089	1776	+	Glycosyl hydrolase family 5 protein
MELO3C034024.2.1	chr10	701755	701922	167	-	Unknown protein
MELO3C012397.2.1	chr10	723748	725771	2023	+	Protein nuclear fusion defective 4
MELO3C012341.2.1	chr10	1136120	1142586	6466	+	Pentatricopeptide repeat-containing protein, putative
MELO3C034033.2.1	chr10	2417404	2417540	136	+	Unknown protein
MELO3C012040.2.1	chr10	3056681	3087568	30887	-	RRP12-like protein
MELO3C011983.2.1	chr10	3462443	3463206	763	-	Ubiquitin, putative
MELO3C011921.2.1	chr10	3893800	3894990	1190	-	Myosin heavy chain kinase B
MELO3C034043.2.1	chr10	4213950	4214185	235	+	Unknown protein
MELO3C011841.2.1	chr10	4411797	4412546	749	+	Cleavage and polyadenylation specificity factor subunit 3-I
MELO3C011840.2.1	chr10	4432545	4432865	320	-	Unknown protein
MELO3C034062.2.1	chr10	5661855	5662260	405	-	Transmembrane protein, putative
MELO3C034234.2.1	chr10	6201708	6202853	1145	-	Leucine-rich repeat transmembrane protein kinase protein, putative
MELO3C023812.2.1	chr10	6206091	6207759	1668	-	Kinase-like protein
MELO3C023813.2.1	chr10	6218453	6231355	12902	+	At5g13560
MELO3C023814.2.1	chr10	6234935	6235981	1046	+	Membrane-associated kinase regulator-like protein, putative
MELO3C023815.2.1	chr10	6241886	6244609	2723	+	E3 UFM1-protein ligase
MELO3C023816.2.1	chr10	6249025	6251555	2530	-	3-ketoacyl-CoA synthase
MELO3C034067.2.1	chr10	6467919	6468092	173	+	Unknown protein
MELO3C034069.2.1	chr10	6467933	6468125	192	-	Unknown protein
MELO3C023832.2.1	chr10	6471527	6471697	170	+	WRKY transcription factor, putative
MELO3C023854.2.1	chr10	6825209	6839004	13795	+	CASP-like protein
MELO3C034084.2.1	chr10	7624070	7624387	317	+	Unknown protein
MELO3C034286.2.1	chr10	7869765	7872950	3185	-	Unknown protein
MELO3C023911.2.1	chr10	7906176	7942069	35893	+	cucumisin-like
MELO3C023913.2.1	chr10	7984982	7985250	268	-	26S protease regulatory subunit, putative
MELO3C026565.2.1	chr10	8293867	8294142	275	+	Kinase family with ARM repeat domain-containing protein
MELO3C034106.2.1	chr10	8417980	8418097	117	-	Unknown protein
MELO3C034100.2.1	chr10	8487065	8487274	209	+	Class I heat shock protein
MELO3C034108.2.1	chr10	8517445	8517854	409	-	girdin-like
MELO3C034114.2.1	chr10	8813721	8814132	411	+	girdin-like
MELO3C034116.2.1	chr10	8956971	8957182	211	+	17.5 kDa class I heat shock protein
MELO3C034119.2.1	chr10	9052792	9053003	211	-	17.5 kDa class I heat shock protein
MELO3C034124.2.1	chr10	9728711	9728875	164	-	Unknown protein
MELO3C034137.2.1	chr10	10788133	10788546	413	-	Unknown protein
MELO3C034135.2.1	chr10	10788135	10788431	296	+	Unknown protein
MELO3C020032.2.1	chr10	10903951	10940104	36153	-	DNA repair protein XRCC2 homolog isoform X2
MELO3C034344.2.1	chr10	10930624	10939732	9108	+	Transposon Ty3-G Gag-Pol polyprotein
MELO3C034143.2.1	chr10	11155062	11155876	814	+	Unknown protein
MELO3C020048.2.1	chr10	11206937	11260301	53364	-	ABC transporter family protein
MELO3C034148.2.1	chr10	11285788	11285955	167	-	paramyosin-like
MELO3C034145.2.1	chr10	11302370	11302916	546	+	Casein kinase I
MELO3C020056.2.1	chr10	11482850	11496040	13190	+	Cyclin-J18
MELO3C034151.2.1	chr10	11799474	11799644	170	-	Unknown protein
MELO3C034160.2.1	chr10	11800265	11800544	279	+	Pseudouridine-5'-phosphate glycosidase
MELO3C020066.2.1	chr10	11812966	11813359	393	+	Bifunctional dethiobiotin synthetase/7,8-diamino-pelargonic acid aminotransferase, mitochondrial
MELO3C034159.2.1	chr10	11823036	11823398	362	-	girdin-like
MELO3C034156.2.1	chr10	11823157	11824052	895	-	Transmembrane protein, putative
MELO3C034158.2.1	chr10	11823179	11823813	634	-	girdin-like
MELO3C034163.2.1	chr10	11994184	11994965	781	-	Unknown protein
MELO3C020075.2.1	chr10	12171050	12199904	28854	+	UBX domain-containing protein
MELO3C034363.2.1	chr10	12468552	12468932	380	-	UBN2_3 domain-containing protein
MELO3C034166.2.1	chr10	12502658	12502804	146	+	Peptide transporter
MELO3C020092.2.1	chr10	12584432	12586896	2464	-	Beta-galactosidase
MELO3C034367.2.1	chr10	12598333	12598993	660	-	Unknown protein
MELO3C034170.2.1	chr10	12742080	12742455	375	+	cytoplasmic tRNA 2-thiolation protein 1
MELO3C034178.2.1	chr10	13126028	13139989	13961	-	Transposase
MELO3C020138.2.1	chr10	13507490	13526784	19294	+	Alpha-galactosidase
MELO3C034184.2.1	chr10	13625339	13625521	182	+	Unknown protein
MELO3C034190.2.1	chr10	13870445	13870595	150	+	Coatomer subunit beta'
MELO3C020172.2.1	chr10	14119524	14137905	18381	+	Hydroxyacylglutathione hydrolase
MELO3C020178.2.1	chr10	14251032	14252790	1758	-	RVP_2 domain-containing protein
MELO3C034389.2.1	chr10	14734837	14740211	5374	-	Thioredoxin
MELO3C034195.2.1	chr10	14859978	14860162	184	+	Unknown protein
MELO3C026818.2.1	chr10	14865769	14866027	258	+	Unknown protein
MELO3C022540.2.1	chr10	15109496	15127297	17801	+	NADH dehydrogenase [ubiquinone] 1 beta subcomplex subunit 7
MELO3C022550.2.1	chr10	15281642	15300886	19244	-	E3 ubiquitin-protein ligase ORTHRUS 2-like
MELO3C022554.2.1	chr10	15352957	15376111	23154	+	THUMP domain-containing protein 1
MELO3C034200.2.1	chr10	15474557	15474715	158	+	LOW QUALITY PROTEIN: probable WRKY transcription factor 21
MELO3C022562.2.1	chr10	15522120	15562710	40590	+	protein CHROMATIN REMODELING 19 isoform X1
MELO3C034206.2.1	chr10	16028521	16028673	152	-	Unknown protein
MELO3C022573.2.1	chr10	16043905	16044713	808	-	flocculation protein FLO11-like
MELO3C022581.2.1	chr10	16242073	16242267	194	+	Unknown protein
MELO3C022582.2.1	chr10	16244140	16244415	275	+	Unknown protein
MELO3C034213.2.1	chr10	16636552	16636717	165	+	serine/threonine-protein phosphatase 7 long form homolog isoform X2
MELO3C022605.2.1	chr10	16735389	16763831	28442	-	thiamine biosynthetic bifunctional enzyme TH1, chloroplastic-like
MELO3C034216.2.1	chr10	16742446	16742662	216	+	Asp_protease_2 domain-containing protein
MELO3C022608.2.1	chr10	16748708	16750632	1924	+	Reverse transcriptase
MELO3C034423.2.1	chr10	17157913	17159122	1209	+	Pol polyprotein
MELO3C034219.2.1	chr10	17229049	17229409	360	+	Unknown protein
MELO3C034425.2.1	chr10	17239079	17243611	4532	+	Retrotransposon protein, putative, Ty3-gypsy subclass
MELO3C034223.2.1	chr10	17409186	17409507	321	-	Unknown protein
MELO3C018397.2.1	chr10	17500316	17530918	30602	-	p-loop nucleoside triphosphate hydrolase superfamily protein
MELO3C034227.2.1	chr10	18115206	18146924	31718	+	multiple inositol polyphosphate phosphatase 1-like isoform X1
MELO3C034226.2.1	chr10	18242157	18242641	484	+	NAD(P)H-quinone oxidoreductase subunit J, chloroplastic
MELO3C034445.2.1	chr10	18504177	18509190	5013	-	Transposon protein, putative, CACTA, En/Spm sub-class
MELO3C034236.2.1	chr10	18696637	18696895	258	-	UDP-sugar transporter, putative
MELO3C034238.2.1	chr10	18935323	18935493	170	+	Unknown protein
MELO3C018348.2.1	chr10	19013266	19013482	216	+	Unknown protein
MELO3C034460.2.1	chr10	19520248	19525604	5356	-	Transposon protein, putative, CACTA, En/Spm sub-class
MELO3C034252.2.1	chr10	19699222	19699806	584	+	Unknown protein
MELO3C034474.2.1	chr10	20535476	20538506	3030	+	Retrovirus-related Pol polyprotein from transposon TNT 1-94
MELO3C018261.2.1	chr10	21591116	21591528	412	+	Unknown protein
MELO3C034263.2.1	chr10	21595516	21595673	157	+	Unknown protein
MELO3C026425.2.1	chr10	22027296	22049712	22416	-	Clathrin assembly family protein
MELO3C027009.2.1	chr10	22541880	22569613	27733	+	Unknown protein
MELO3C022873.2.1	chr10	23152045	23175160	23115	+	threonine--tRNA ligase, mitochondrial 1
MELO3C022876.2.1	chr10	23217129	23217355	226	-	protein MNN4-like
MELO3C034505.2.1	chr10	23341738	23358319	16581	+	Ty3-gypsy retrotransposon protein
MELO3C022888.2.1	chr10	23574313	23625502	51189	+	conserved oligomeric Golgi complex subunit 3
MELO3C022895.2.1	chr10	23673876	23736387	62511	+	Phosphoinositide phosphatase family protein
MELO3C022892.2.1	chr10	23674321	23674551	230	-	Unknown protein
MELO3C022901.2.1	chr10	23842308	23880124	37816	-	Alpha/beta-Hydrolases superfamily protein, putative
MELO3C034289.2.1	chr10	23950206	23950393	187	+	40S ribosomal protein S13-like
MELO3C022910.2.1	chr10	24081326	24113884	32558	-	Structural maintenance of chromosomes protein
MELO3C034298.2.1	chr10	24133123	24133247	124	-	Unknown protein
MELO3C034294.2.1	chr10	24161511	24161765	254	+	Unknown protein
MELO3C022920.2.1	chr10	24275412	24319672	44260	+	squamous cell carcinoma antigen recognized by T-cells 3 isoform X1
MELO3C022930.2.1	chr10	24548532	24591261	42729	-	mitotic spindle checkpoint protein MAD1
MELO3C022936.2.1	chr10	24756839	24814380	57541	-	Triacylglycerol lipase, putative
MELO3C022956.2.1	chr10	25157916	25192932	35016	+	tRNA-specific adenosine deaminase-like protein 3
MELO3C026452.2.1	chr10	25539394	25539681	287	-	flocculation protein FLO11-like
MELO3C026475.2.1	chr10	25889059	25909047	19988	+	Protein ABC transporter 1, mitochondrial
MELO3C026691.2.1	chr10	26176364	26187806	11442	+	Paramyosin
MELO3C026689.2.1	chr10	26221347	26264670	43323	-	LRR receptor-like kinase, putative
MELO3C026683.2.1	chr10	26372280	26401396	29116	-	Transcription factor-related family protein
MELO3C034321.2.1	chr10	26397480	26397669	189	+	Unknown protein
MELO3C023189.2.1	chr11	19917	43021	23104	-	Cyclin family protein
MELO3C023197.2.1	chr11	113570	135501	21931	+	At4g33480
MELO3C023214.2.1	chr11	265341	300909	35568	+	Transmembrane protein
MELO3C023297.2.1	chr11	1045251	1045496	245	+	Chloride channel protein
MELO3C034597.2.1	chr11	1133866	1133981	115	-	Unknown protein
MELO3C034606.2.1	chr11	1534525	1534995	470	-	ATP-binding/protein serine/threonine kinase
MELO3C023345.2.1	chr11	1807128	1813289	6161	-	Protein DETOXIFICATION
MELO3C034577.2.1	chr11	2025125	2025450	325	-	Unknown protein
MELO3C034576.2.1	chr11	2025230	2025498	268	-	Unknown protein
MELO3C020989.2.1	chr11	2165664	2194040	28376	-	phosphatidylinositol 4-kinase alpha 1
MELO3C034578.2.1	chr11	2330495	2330665	170	-	Unknown protein
MELO3C034660.2.1	chr11	2925594	2926065	471	-	ATP-binding/protein serine/threonine kinase
MELO3C020781.2.1	chr11	4213343	4230155	16812	+	transcription factor bHLH121 isoform X1
MELO3C034602.2.1	chr11	4298339	4298852	513	-	auxin-responsive protein SAUR21-like
MELO3C034747.2.1	chr11	5136797	5145040	8243	+	LOW QUALITY PROTEIN: gamma-aminobutyrate transaminase POP2, mitochondrial-like
MELO3C021888.2.1	chr11	5871884	5884644	12760	+	N-acetyltransferase, putative
MELO3C034625.2.1	chr11	6209715	6210044	329	-	Serine/threonine-protein phosphatase 7 long form-like protein
MELO3C034799.2.1	chr11	6450083	6452195	2112	-	Protein DETOXIFICATION
MELO3C034628.2.1	chr11	6729197	6729366	169	+	WRKY transcription factor, putative
MELO3C021825.2.1	chr11	6957374	6986083	28709	+	Cleavage and polyadenylation specificity factor subunit 3-II
MELO3C001612.2.1	chr11	7491041	7491282	241	+	B-cell receptor-associated protein 31-like
MELO3C034640.2.1	chr11	7651868	7652058	190	+	Unknown protein
MELO3C034647.2.1	chr11	8020992	8021535	543	-	xanthine dehydrogenase 1-like
MELO3C034882.2.1	chr11	8399602	8402612	3010	+	UBN2 domain-containing protein
MELO3C034653.2.1	chr11	8623487	8623554	67	+	Unknown protein
MELO3C034654.2.1	chr11	8624414	8624693	279	+	Pseudouridine-5'-phosphate glycosidase
MELO3C024801.2.1	chr11	8819883	8820089	206	-	ACT11D09.5
MELO3C019199.2.1	chr11	8955390	8989709	34319	-	Receptor-like protein kinase, putative
MELO3C034667.2.1	chr11	9096989	9097168	179	+	PHD finger alfin-like protein
MELO3C034670.2.1	chr11	9121711	9143681	21970	+	Unknown protein
MELO3C034676.2.1	chr11	9300992	9301226	234	+	Cytochrome P450
MELO3C019218.2.1	chr11	9395809	9396036	227	-	acyl-CoA-binding domain-containing protein 4
MELO3C034671.2.1	chr11	9396125	9396291	166	+	Unknown protein
MELO3C034678.2.1	chr11	9847003	9860974	13971	-	syntaxin-132-like isoform X1
MELO3C034679.2.1	chr11	9956191	9956443	252	+	Unknown protein
MELO3C034688.2.1	chr11	10672472	10672698	226	-	glial fibrillary acidic protein-like
MELO3C034687.2.1	chr11	10673074	10674043	969	-	Transmembrane protein, putative
MELO3C034696.2.1	chr11	10903554	10903871	317	-	Unknown protein
MELO3C034697.2.1	chr11	10903690	10903886	196	-	Unknown protein
MELO3C034709.2.1	chr11	12202639	12203001	362	-	girdin-like
MELO3C034708.2.1	chr11	12203251	12203656	405	-	girdin-like
MELO3C034971.2.1	chr11	12206062	12223142	17080	+	Unknown protein
MELO3C034711.2.1	chr11	12232441	12232713	272	-	Potassium transporter
MELO3C034974.2.1	chr11	12556083	12557741	1658	+	Unknown protein
MELO3C034717.2.1	chr11	12591825	12592116	291	+	Unknown protein
MELO3C034981.2.1	chr11	12837245	12838510	1265	-	Unknown protein
MELO3C034736.2.1	chr11	14053721	14053893	172	-	Unknown protein
MELO3C034740.2.1	chr11	14093947	14094219	272	+	KH domain-containing protein
MELO3C034737.2.1	chr11	14167463	14167616	153	-	Unknown protein
MELO3C035013.2.1	chr11	15498405	15505071	6666	+	Retrovirus-related Pol polyprotein from transposon TNT 1-94
MELO3C034751.2.1	chr11	15677093	15678022	929	+	F-box protein CPR30-like
MELO3C013531.2.1	chr11	16728075	16728305	230	+	Unknown protein
MELO3C034766.2.1	chr11	16932839	16933372	533	+	Unknown protein
MELO3C034767.2.1	chr11	17092597	17092840	243	+	Unknown protein
MELO3C013547.2.1	chr11	17253052	17253441	389	+	Unknown protein
MELO3C034772.2.1	chr11	17255176	17255454	278	+	Octicosapeptide/Phox/Bem1p
MELO3C013562.2.1	chr11	17628944	17651748	22804	+	Flavin-containing monooxygenase
MELO3C034781.2.1	chr11	17811787	17811959	172	+	Unknown protein
MELO3C034785.2.1	chr11	18199560	18206088	6528	-	plant cysteine oxidase 2
MELO3C034787.2.1	chr11	18294265	18294488	223	-	nodulin homeobox isoform X2
MELO3C013590.2.1	chr11	18452505	18473890	21385	-	Flavin-containing monooxygenase
MELO3C034797.2.1	chr11	19147731	19147968	237	-	RING-type E3 ubiquitin transferase
MELO3C022646.2.1	chr11	19856892	19857065	173	-	Unknown protein
MELO3C035072.2.1	chr11	19909995	19911078	1083	+	Anthranilate synthase component I-2
MELO3C034814.2.1	chr11	20489067	20489377	310	-	Histone H4
MELO3C034815.2.1	chr11	20552444	20552622	178	-	Unknown protein
MELO3C035095.2.1	chr11	21185851	21192499	6648	-	60S ribosomal protein l9
MELO3C034828.2.1	chr11	21680356	21680604	248	-	pectinesterase inhibitor-like
MELO3C035110.2.1	chr11	22221169	22236131	14962	+	G patch domain-containing protein 1
MELO3C035112.2.1	chr11	22354772	22376037	21265	+	Ty3-gypsy retrotransposon protein
MELO3C034841.2.1	chr11	22557789	22557955	166	+	Photosystem II protein D1
MELO3C035118.2.1	chr11	22849715	22853023	3308	-	zinc finger BED domain-containing protein RICESLEEPER 3-like
MELO3C034845.2.1	chr11	23034400	23034570	170	-	WRKY transcription factor, putative
MELO3C019659.2.1	chr11	24753069	24814318	61249	-	Molybdenum cofactor sulfurase
MELO3C034870.2.1	chr11	24973181	24973396	215	+	tRNA pseudouridine synthase
MELO3C034871.2.1	chr11	25077562	25077840	278	+	Unknown protein
MELO3C034888.2.1	chr11	25565908	25566098	190	+	Unknown protein
MELO3C034884.2.1	chr11	25716595	25716806	211	-	ATP synthase subunit a
MELO3C000387.2.1	chr11	27140937	27162631	21694	-	pectinesterase inhibitor-like
MELO3C026926.2.1	chr11	28547803	28547953	150	+	Unknown protein
MELO3C026944.2.1	chr11	28827151	28829381	2230	+	Alpha-L-fucosidase 1
MELO3C026945.2.1	chr11	28834004	28835888	1884	+	Xyloglucan endotransglucosylase/hydrolase
MELO3C034920.2.1	chr11	28841188	28841385	197	+	Unknown protein
MELO3C026947.2.1	chr11	28843156	28845251	2095	-	Exostosin family protein
MELO3C035173.2.1	chr11	29091936	29092235	299	-	Unknown protein
MELO3C034922.2.1	chr11	29144568	29144874	306	+	Cytochrome f
MELO3C021453.2.1	chr11	29295908	29312358	16450	-	Protein TIC 100
MELO3C021438.2.1	chr11	29405909	29406092	183	+	Unknown protein
MELO3C034925.2.1	chr11	29662010	29662378	368	+	Unknown protein
MELO3C034932.2.1	chr11	30768774	30769286	512	+	pectinesterase inhibitor
MELO3C034934.2.1	chr11	31185592	31185812	220	+	Unknown protein
MELO3C022302.2.1	chr11	32629300	32645388	16088	-	protein LHY-like isoform X1
MELO3C034951.2.1	chr11	32737332	32752065	14733	+	Unknown protein
MELO3C022315.2.1	chr11	32738860	32756303	17443	-	MADS-box transcription factor 8-like
MELO3C022456.2.1	chr11	33801736	33802546	810	+	Pectinesterase inhibitor
MELO3C020484.2.1	chr12	162195	177005	14810	+	B3 domain-containing transcription repressor VAL2-like isoform X1
MELO3C035253.2.1	chr12	287494	287825	331	+	Cell division protein ftsH
MELO3C035260.2.1	chr12	863012	863342	330	-	Ribosomal protein L5
MELO3C035263.2.1	chr12	901499	901881	382	+	Photosystem II 32 kDa protein
MELO3C035268.2.1	chr12	901698	901881	183	+	Photosystem II protein D1
MELO3C020571.2.1	chr12	1073209	1130690	57481	-	Dexh-box atp-dependent rna helicase dexh11
MELO3C020612.2.1	chr12	1515686	1530856	15170	+	Unknown protein
MELO3C035282.2.1	chr12	1813799	1814001	202	-	Unknown protein
MELO3C020640.2.1	chr12	1841754	1841960	206	-	ATP synthase epsilon chain, chloroplastic
MELO3C035283.2.1	chr12	1929074	1929197	123	+	Unknown protein
MELO3C035288.2.1	chr12	2073427	2073591	164	-	Unknown protein
MELO3C035285.2.1	chr12	2073451	2073591	140	+	Unknown protein
MELO3C035350.2.1	chr12	2258815	2266526	7711	+	zinc finger BED domain-containing protein RICESLEEPER 2-like
MELO3C035291.2.1	chr12	2396196	2396259	63	-	Unknown protein
MELO3C035300.2.1	chr12	2989809	2989974	165	+	Unknown protein
MELO3C035387.2.1	chr12	3132058	3146175	14117	-	Unknown protein
MELO3C035298.2.1	chr12	3170314	3170703	389	-	Unknown protein
MELO3C035303.2.1	chr12	3379602	3380334	732	+	Envelope-like protein
MELO3C026854.2.1	chr12	3534759	3590788	56029	-	DNA-directed RNA polymerase subunit
MELO3C005062.2.1	chr12	3640309	3640475	166	-	Unknown protein
MELO3C005061.2.1	chr12	3642508	3649260	6752	-	4-hydroxy-3-methylbut-2-en-1-yl diphosphate synthase
MELO3C005041.2.1	chr12	4067697	4097208	29511	+	2-methoxy-6-polyprenyl-1,4-benzoquinol methylase, mitochondrial
MELO3C035418.2.1	chr12	4097055	4100650	3595	-	Retrovirus-related Pol polyprotein from transposon TNT 1-94
MELO3C035313.2.1	chr12	4321873	4322055	182	-	Unknown protein
MELO3C005015.2.1	chr12	4612631	4637703	25072	+	Ubiquitin carboxyl-terminal hydrolase, putative
MELO3C035329.2.1	chr12	4878468	4878878	410	+	girdin-like
MELO3C035330.2.1	chr12	4879039	4879323	284	+	girdin-like
MELO3C035331.2.1	chr12	4938906	4939085	179	-	Unknown protein
MELO3C035334.2.1	chr12	5381176	5383211	2035	-	High-affinity nitrate transporter
MELO3C035335.2.1	chr12	5726654	5726932	278	+	Octicosapeptide/phox/Bem1p domain kinase superfamily protein
MELO3C035347.2.1	chr12	6329322	6330219	897	+	girdin-like
MELO3C035348.2.1	chr12	6329562	6330197	635	+	girdin-like
MELO3C035346.2.1	chr12	6534155	6534319	164	-	Unknown protein
MELO3C035345.2.1	chr12	6562524	6562673	149	+	Unknown protein
MELO3C004924.2.1	chr12	6737611	6737961	350	+	Retrovirus-related Pol polyprotein from transposon TNT 1-94
MELO3C035351.2.1	chr12	6828871	6829196	325	+	Unknown protein
MELO3C004905.2.1	chr12	7190962	7258078	67116	+	helicase protein MOM1
MELO3C004899.2.1	chr12	7363816	7364332	516	+	Unknown protein
MELO3C004883.2.1	chr12	7981223	7981429	206	+	Integrase
MELO3C035370.2.1	chr12	8025399	8025693	294	-	Unknown protein
MELO3C035532.2.1	chr12	8091309	8093159	1850	+	Unknown protein
MELO3C035373.2.1	chr12	8159548	8159765	217	+	Unknown protein
MELO3C004874.2.1	chr12	8266402	8310204	43802	-	Vacuolar fusion protein MON1 homolog
MELO3C035544.2.1	chr12	8495240	8500848	5608	-	Transposon Ty3-G Gag-Pol polyprotein
MELO3C035379.2.1	chr12	8778478	8779044	566	+	Unknown protein
MELO3C035386.2.1	chr12	9289115	9289285	170	-	WRKY transcription factor, putative
MELO3C004822.2.1	chr12	9426763	9474706	47943	-	Fatty acyl-CoA reductase
MELO3C035389.2.1	chr12	9570848	9571271	423	+	Unknown protein
MELO3C035391.2.1	chr12	9851526	9851686	160	-	NAD-dependent protein deacylase
MELO3C035392.2.1	chr12	9854680	9854820	140	-	Unknown protein
MELO3C035399.2.1	chr12	10141891	10142193	302	-	Transcription factor
MELO3C035402.2.1	chr12	10249230	10249426	196	+	Unknown protein
MELO3C035403.2.1	chr12	10263517	10263891	374	+	Unknown protein
MELO3C035408.2.1	chr12	10550609	10550835	226	-	Unknown protein
MELO3C004755.2.1	chr12	10860476	10860895	419	+	cyclin-D1-1
MELO3C035411.2.1	chr12	11286749	11286973	224	-	protein MNN4-like
MELO3C035583.2.1	chr12	11427666	11428346	680	+	Unknown protein
MELO3C004722.2.1	chr12	11669608	11687595	17987	+	Transmembrane 9 superfamily member
MELO3C004718.2.1	chr12	11729093	11729416	323	+	Unknown protein
MELO3C035416.2.1	chr12	12035356	12035777	421	-	Envelope-like protein
MELO3C004700.2.1	chr12	12144128	12175504	31376	-	protein transport protein SEC24
MELO3C035604.2.1	chr12	13461069	13465663	4594	+	UBN2_3 domain-containing protein
MELO3C035430.2.1	chr12	13541035	13541862	827	-	Myb/SANT-like DNA-binding domain protein
MELO3C025530.2.1	chr12	14014042	14014590	548	+	Casein kinase I
MELO3C024609.2.1	chr12	14387403	14387630	227	-	acyl-CoA-binding domain-containing protein 4
MELO3C035625.2.1	chr12	14608269	14611489	3220	-	Unknown protein
MELO3C026065.2.1	chr12	15084363	15105505	21142	-	Acetyl-CoA acetyltransferase
MELO3C035455.2.1	chr12	15152736	15153202	466	-	Unknown protein
MELO3C021675.2.1	chr12	15424395	15425099	704	-	Plasma membrane ATPase 4
MELO3C021699.2.1	chr12	15792341	15804961	12620	-	Golgin family A protein
MELO3C035467.2.1	chr12	16432428	16432828	400	+	girdin-like
MELO3C035472.2.1	chr12	16810366	16811613	1247	-	girdin-like
MELO3C021764.2.1	chr12	16917708	16918147	439	-	Unknown protein
MELO3C021786.2.1	chr12	17365437	17389630	24193	+	Cyclin-T1-like protein
MELO3C035669.2.1	chr12	17459525	17459863	338	+	Retrovirus-related Pol polyprotein from transposon TNT 1-94
MELO3C035677.2.1	chr12	17895617	17914424	18807	-	zinc finger BED domain-containing protein RICESLEEPER 2-like isoform X3
MELO3C021811.2.1	chr12	17951994	17967142	15148	+	Ribose-5-phosphate isomerase A
MELO3C035496.2.1	chr12	19931932	19932928	996	+	subtilisin-like protease SBT3.17 isoform X1
MELO3C035694.2.1	chr12	20124762	20125755	993	-	Unknown protein
MELO3C002798.2.1	chr12	20487087	20488771	1684	+	transcription termination factor MTERF8, chloroplastic-like
MELO3C002790.2.1	chr12	20638067	20638264	197	+	Unknown protein
MELO3C035507.2.1	chr12	20646884	20647042	158	-	Unknown protein
MELO3C002751.2.1	chr12	21312870	21328233	15363	+	Unknown protein
MELO3C035512.2.1	chr12	21887778	21887998	220	-	Unknown protein
MELO3C035513.2.1	chr12	21890503	21890695	192	-	Unknown protein
MELO3C035523.2.1	chr12	23298150	23298753	603	+	Unknown protein
MELO3C002487.2.1	chr12	23701020	23701444	424	-	Harpin inducing protein 1-like 9
MELO3C002432.2.1	chr12	24057024	24058407	1383	+	Ankyrin repeat-containing protein
MELO3C002221.2.1	chr12	25495542	25497080	1538	+	AAA-ATPase At3g28580-like
MELO3C001702.2.1	chr12	27114866	27115082	216	-	Glutathione s-transferase
MELO3C001934.2.1	chr12	27365373	27365534	161	+	Unknown protein
MELO3C035777.2.1	chr12	27561771	27562145	374	+	Unknown protein
