# Supplementary material for: An Improved Melon Reference Genome With Single-Molecule Sequencing Uncovers a Recent Burst of Transposable Elements With Potential Impact on Genes
Source: Front Plant Sci. 2020 Jan 31;10:1815. doi: 10.3389/fpls.2019.01815 (PMC7006604; doi:10.3389/fpls.2019.01815)
Supplement: Supplementary file 12 [file Table_5.xlsx]

## Sheet: CV
Supplementary Table S5: List of young LTR-retrotransposons (<2 Mya) absent in each of the six resequenced melon varieties.
chr	start	end	read support	LTR-retrotransposon
chr01	4127395	4132570	Supports_17	chr01_dbseq-nr1_4127395_4132570;copia;0
chr01	4527738	4535661	Supports_15	chr01_dbseq-nr1_4527738_4535661;gypsy;0
chr01	14288277	14295773	Supports_10	chr01_dbseq-nr1_14288277_14295773;gypsy;0.204082
chr01	15013077	15020576	Supports_10	chr01_dbseq-nr1_15013077_15020576;incomplete;0
chr01	21589461	21597825	Supports_6	chr01_dbseq-nr1_21589461_21597825;gypsy;0.603119
chr01	34976492	34985693	Supports_18	chr01_dbseq-nr1_34976492_34985693;incomplete;0
chr02	8624102	8628890	Supports_7	chr02_dbseq-nr2_8624102_8628890;copia;0.895694
chr03	897188	902579	Supports_12	chr03_dbseq-nr3_897188_902579;incomplete;0.350572
chr03	6525001	6529748	Supports_18	chr03_dbseq-nr3_6525001_6529748;copia;0
chr03	5005610	5010350	Supports_15	chr03_dbseq-nr3_5005610_5010350;copia;0.875775
chr03	12774477	12781673	Supports_13	chr03_dbseq-nr3_12774477_12781673;gypsy;0.950626
chr03	25142920	25147552	Supports_16	chr03_dbseq-nr3_25142920_25147556;copia;1.14602
chr03	27238523	27243742	Supports_15	chr03_dbseq-nr3_27238523_27243742;copia;0.354927
chr03	28675133	28680514	Supports_19	chr03_dbseq-nr3_28675133_28680514;copia;0.354927
chr03	25529324	25534729	Supports_9	chr03_dbseq-nr3_25529324_25534729;copia;0
chr04	1667980	1673338	Supports_16	chr04_dbseq-nr4_1667980_1673338;gypsy;0.431598
chr04	7096242	7100976	Supports_14	chr04_dbseq-nr4_7096234_7100976;copia;1.50814
chr04	23004067	23011785	Supports_10	chr04_dbseq-nr4_23004067_23011785;gypsy;0.202204
chr04	23299017	23304355	Supports_23	chr04_dbseq-nr4_23299017_23304355;incomplete;0
chr04	25441828	25447593	Supports_9	chr04_dbseq-nr4_25441828_25447593;gypsy;0
chr04	25441828	25447593	Supports_9	chr04_dbseq-nr4_25441828_25447593;gypsy;0
chr04	30279877	30285700	Supports_17	chr04_dbseq-nr4_30279877_30285700;copia;0.262365
chr04	30432003	30435569	Supports_8	chr04_dbseq-nr4_30432003_30435569;incomplete;0
chr05	6481816	6487250	Supports_15	chr05_dbseq-nr5_6481816_6487250;copia;0
chr05	9171980	9177042	Supports_7	chr05_dbseq-nr5_9171980_9177042;copia;0.402986
chr05	19204974	19210335	Supports_16	chr05_dbseq-nr5_19204974_19210335;copia;0
chr05	23054292	23061797	Supports_12	chr05_dbseq-nr5_23054282_23061797;gypsy;1.13722
chr06	5415797	5418733	Supports_8	chr06_dbseq-nr6_5415797_5418733;incomplete;1.53691
chr06	14326331	14334533	Supports_18	chr06_dbseq-nr6_14326331_14334533;gypsy;0.0726454
chr06	13871842	13878000	Supports_8	chr06_dbseq-nr6_13871842_13878000;copia;1.96128
chr06	34764187	34771655	Supports_7	chr06_dbseq-nr6_34764187_34771655;gypsy;0
chr07	55237	60217	Supports_10	chr07_dbseq-nr7_55237_60505;incomplete;1.43825
chr07	2232026	2237759	Supports_9	chr07_dbseq-nr7_2232026_2237759;copia;0
chr08	3663302	3668631	Supports_16	chr08_dbseq-nr8_3663302_3668631;copia;0
chr08	30930804	30938277	Supports_8	chr08_dbseq-nr8_30930797_30938277;incomplete;0.482633
chr09	7729847	7737916	Supports_12	chr09_dbseq-nr9_7729847_7738185;copia;1.6493
chr09	18708252	18714241	Supports_14	chr09_dbseq-nr9_18708252_18714241;copia;0.211641
chr09	22945193	22950308	Supports_21	chr09_dbseq-nr9_22945193_22950308;copia;0
chr10	9798287	9799994	Supports_6	chr10_dbseq-nr10_9798287_9799994;incomplete;1.09476
chr10	24869255	24875021	Supports_13	chr10_dbseq-nr10_24869255_24875025;gypsy;0.300358
chr11	6490640	6498626	Supports_8	chr11_dbseq-nr11_6490640_6498626;gypsy;0.532737
chr11	13997890	14006218	Supports_13	chr11_dbseq-nr11_13997890_14006218;gypsy;0
chr11	23036143	23043600	Supports_15	chr11_dbseq-nr11_23036143_23043600;gypsy;0.205847
chr12	320833	326142	Supports_11	chr12_dbseq-nr12_320833_326142;copia;0.649369
chr12	1091593	1096939	Supports_16	chr12_dbseq-nr12_1091593_1096939;copia;0.847849
chr12	7391493	7399677	Supports_11	chr12_dbseq-nr12_7391493_7399677;gypsy;1.53882
chr12	12287421	12292769	Supports_20	chr12_dbseq-nr12_12287421_12292769;gypsy;0
chr12	21269010	21274363	Supports_15	chr12_dbseq-nr12_21269010_21274363;gypsy;0.434882

## Sheet: IRAK
chr	start	end	read support	LTR-retrotransposon
chr01	4527738	4535661	Supports_10	chr01_dbseq-nr1_4527738_4535661;gypsy;0
chr01	4127395	4132570	Supports_11	chr01_dbseq-nr1_4127395_4132570;copia;0
chr01	14288277	14295773	Supports_16	chr01_dbseq-nr1_14288277_14295773;gypsy;0.204082
chr01	15013077	15020576	Supports_6	chr01_dbseq-nr1_15013077_15020576;incomplete;0
chr01	21589461	21597825	Supports_11	chr01_dbseq-nr1_21589461_21597825;gypsy;0.603119
chr01	33121295	33126496	Supports_14	chr01_dbseq-nr1_33121295_33126496;copia;0
chr01	34976492	34985693	Supports_7	chr01_dbseq-nr1_34976492_34985693;incomplete;0
chr03	6525001	6529748	Supports_9	chr03_dbseq-nr3_6525001_6529748;copia;0
chr03	12774477	12781673	Supports_7	chr03_dbseq-nr3_12774477_12781673;gypsy;0.950626
chr03	13490209	13498271	Supports_13	chr03_dbseq-nr3_13490206_13498271;gypsy;0.143575
chr03	25142920	25147552	Supports_14	chr03_dbseq-nr3_25142920_25147556;copia;1.14602
chr03	27238523	27243742	Supports_17	chr03_dbseq-nr3_27238523_27243742;copia;0.354927
chr03	28675133	28680514	Supports_22	chr03_dbseq-nr3_28675133_28680514;copia;0.354927
chr03	25529324	25534729	Supports_6	chr03_dbseq-nr3_25529324_25534729;copia;0
chr04	1667980	1673338	Supports_11	chr04_dbseq-nr4_1667980_1673338;gypsy;0.431598
chr04	23299017	23304355	Supports_23	chr04_dbseq-nr4_23299017_23304355;incomplete;0
chr04	25441828	25447593	Supports_7	chr04_dbseq-nr4_25441828_25447593;gypsy;0
chr04	25441828	25447593	Supports_7	chr04_dbseq-nr4_25441828_25447593;gypsy;0
chr04	25441828	25447593	Supports_6	chr04_dbseq-nr4_25441828_25447593;gypsy;0
chr04	25441828	25447593	Supports_6	chr04_dbseq-nr4_25441828_25447593;gypsy;0
chr04	30432003	30435569	Supports_20	chr04_dbseq-nr4_30432003_30435569;incomplete;0
chr05	6481816	6487250	Supports_10	chr05_dbseq-nr5_6481816_6487250;copia;0
chr05	8449443	8456941	Supports_14	chr05_dbseq-nr5_8449443_8456941;incomplete;0.0939541
chr05	9171980	9177042	Supports_10	chr05_dbseq-nr5_9171980_9177042;copia;0.402986
chr05	19204974	19210335	Supports_15	chr05_dbseq-nr5_19204974_19210335;copia;0
chr06	6582783	6587835	Supports_20	chr06_dbseq-nr6_6582783_6587835;copia;0
chr06	14326331	14334533	Supports_15	chr06_dbseq-nr6_14326331_14334533;gypsy;0.0726454
chr06	13871842	13878000	Supports_11	chr06_dbseq-nr6_13871842_13878000;copia;1.96128
chr06	13871842	13878000	Supports_6	chr06_dbseq-nr6_13871842_13878000;copia;1.96128
chr06	25226600	25234255	Supports_8	chr06_dbseq-nr6_25226600_25234255;gypsy;0
chr06	34764187	34771655	Supports_14	chr06_dbseq-nr6_34764187_34771655;gypsy;0
chr07	2232026	2237759	Supports_14	chr07_dbseq-nr7_2232026_2237759;copia;0
chr08	3161619	3170837	Supports_21	chr08_dbseq-nr8_3161619_3170837;incomplete;0
chr08	3663302	3668631	Supports_13	chr08_dbseq-nr8_3663302_3668631;copia;0
chr08	30930799	30938277	Supports_12	chr08_dbseq-nr8_30930797_30938277;incomplete;0.482633
chr08	31619923	31624861	Supports_8	chr08_dbseq-nr8_31619923_31624871;copia;1.12495
chr09	7729999	7738181	Supports_9	chr09_dbseq-nr9_7729847_7738185;copia;1.6493
chr09	8871831	8876465	Supports_6	chr09_dbseq-nr9_8871831_8876465;copia;0
chr09	18708252	18714241	Supports_8	chr09_dbseq-nr9_18708252_18714241;copia;0.211641
chr09	22945193	22950308	Supports_8	chr09_dbseq-nr9_22945193_22950308;copia;0
chr10	9798287	9799994	Supports_7	chr10_dbseq-nr10_9798287_9799994;incomplete;1.09476
chr10	24869255	24875025	Supports_14	chr10_dbseq-nr10_24869255_24875025;gypsy;0.300358
chr11	13997890	14006218	Supports_9	chr11_dbseq-nr11_13997890_14006218;gypsy;0
chr12	1091593	1096939	Supports_8	chr12_dbseq-nr12_1091593_1096939;copia;0.847849
chr12	320834	326142	Supports_21	chr12_dbseq-nr12_320833_326142;copia;0.649369
chr12	7391493	7399677	Supports_11	chr12_dbseq-nr12_7391493_7399677;gypsy;1.53882
chr12	12287421	12292769	Supports_8	chr12_dbseq-nr12_12287421_12292769;gypsy;0
chr12	18950601	18956414	Supports_9	chr12_dbseq-nr12_18950599_18956414;copia;0.574498
chr12	21269010	21274363	Supports_12	chr12_dbseq-nr12_21269010_21274363;gypsy;0.434882

## Sheet: PI161375
chr	start	end	read support	LTR-retrotransposon
chr01	2325513	2328191	Supports_19	chr01_dbseq-nr1_2325513_2328191;incomplete;1.54191
chr01	4127395	4132570	Supports_24	chr01_dbseq-nr1_4127395_4132570;copia;0
chr01	4527738	4535661	Supports_8	chr01_dbseq-nr1_4527738_4535661;gypsy;0
chr01	5375367	5389840	Supports_6	chr01_dbseq-nr1_5375367_5389840;gypsy;1.52818
chr01	5375367	5389840	Supports_6	chr01_dbseq-nr1_5375367_5389840;gypsy;1.52818
chr01	5375367	5389840	Supports_6	chr01_dbseq-nr1_5375367_5389840;gypsy;1.52818
chr01	6458035	6466663	Supports_8	chr01_dbseq-nr1_6458035_6466663;copia;0.182682
chr01	6458035	6466663	Supports_7	chr01_dbseq-nr1_6458035_6466663;copia;0.182682
chr01	21589461	21597825	Supports_17	chr01_dbseq-nr1_21589461_21597825;gypsy;0.603119
chr01	33121295	33126496	Supports_10	chr01_dbseq-nr1_33121295_33126496;copia;0
chr01	34976492	34985693	Supports_12	chr01_dbseq-nr1_34976492_34985693;incomplete;0
chr03	25142920	25147552	Supports_20	chr03_dbseq-nr3_25142920_25147556;copia;1.14602
chr03	27238523	27243742	Supports_7	chr03_dbseq-nr3_27238523_27243742;copia;0.354927
chr03	28675133	28680514	Supports_22	chr03_dbseq-nr3_28675133_28680514;copia;0.354927
chr03	25529324	25534729	Supports_7	chr03_dbseq-nr3_25529324_25534729;copia;0
chr06	6582783	6587835	Supports_19	chr06_dbseq-nr6_6582783_6587835;copia;0
chr06	13871842	13878000	Supports_8	chr06_dbseq-nr6_13871842_13878000;copia;1.96128
chr06	18823825	18827767	Supports_9	chr06_dbseq-nr6_18823825_18827767;gypsy;1.28756
chr06	25226600	25234255	Supports_10	chr06_dbseq-nr6_25226600_25234255;gypsy;0
chr06	34764187	34771655	Supports_10	chr06_dbseq-nr6_34764187_34771655;gypsy;0
chr08	3161619	3170837	Supports_7	chr08_dbseq-nr8_3161619_3170837;incomplete;0
chr08	3663302	3668631	Supports_8	chr08_dbseq-nr8_3663302_3668631;copia;0
chr09	7729999	7738181	Supports_9	chr09_dbseq-nr9_7729847_7738185;copia;1.6493
chr09	22945193	22950308	Supports_13	chr09_dbseq-nr9_22945193_22950308;copia;0

## Sheet: Trigonous
chr	start	end	read support	LTR-retrotransposon
chr01	2325513	2328191	Supports_22	chr01_dbseq-nr1_2325513_2328191;incomplete;1.54191
chr01	4527738	4535661	Supports_22	chr01_dbseq-nr1_4527738_4535661;gypsy;0
chr01	5375367	5389840	Supports_6	chr01_dbseq-nr1_5375367_5389840;gypsy;1.52818
chr01	5375367	5389840	Supports_6	chr01_dbseq-nr1_5375367_5389840;gypsy;1.52818
chr01	5375367	5389840	Supports_6	chr01_dbseq-nr1_5375367_5389840;gypsy;1.52818
chr01	6458035	6466663	Supports_20	chr01_dbseq-nr1_6458035_6466663;copia;0.182682
chr01	14288277	14295773	Supports_21	chr01_dbseq-nr1_14288277_14295773;gypsy;0.204082
chr01	15013077	15020576	Supports_17	chr01_dbseq-nr1_15013077_15020576;incomplete;0
chr01	21589461	21597825	Supports_22	chr01_dbseq-nr1_21589461_21597825;gypsy;0.603119
chr01	25020353	25028292	Supports_9	chr01_dbseq-nr1_25020347_25028292;gypsy;1.53516
chr01	34976492	34985693	Supports_10	chr01_dbseq-nr1_34976492_34985693;incomplete;0
chr01	33121295	33126496	Supports_12	chr01_dbseq-nr1_33121295_33126496;copia;0
chr02	8624102	8628890	Supports_13	chr02_dbseq-nr2_8624102_8628890;copia;0.895694
chr03	897188	902579	Supports_15	chr03_dbseq-nr3_897188_902579;incomplete;0.350572
chr03	897188	902578	Supports_6	chr03_dbseq-nr3_897188_902579;incomplete;0.350572
chr03	6525001	6529748	Supports_16	chr03_dbseq-nr3_6525001_6529748;copia;0
chr03	12774477	12781673	Supports_15	chr03_dbseq-nr3_12774477_12781673;gypsy;0.950626
chr03	23191898	23199475	Supports_6	chr03_dbseq-nr3_23191898_23199475;gypsy;0.778538
chr03	23191898	23199475	Supports_11	chr03_dbseq-nr3_23191898_23199475;gypsy;0.778538
chr03	25142920	25147552	Supports_18	chr03_dbseq-nr3_25142920_25147556;copia;1.14602
chr03	27238523	27243742	Supports_9	chr03_dbseq-nr3_27238523_27243742;copia;0.354927
chr03	28675133	28680514	Supports_14	chr03_dbseq-nr3_28675133_28680514;copia;0.354927
chr03	25529324	25534729	Supports_11	chr03_dbseq-nr3_25529324_25534729;copia;0
chr03	27238523	27243742	Supports_8	chr03_dbseq-nr3_27238523_27243742;copia;0.354927
chr04	1667980	1673338	Supports_17	chr04_dbseq-nr4_1667980_1673338;gypsy;0.431598
chr04	11932122	11937314	Supports_8	chr04_dbseq-nr4_11932122_11937314;copia;0.23023
chr04	23004067	23011785	Supports_25	chr04_dbseq-nr4_23004067_23011785;gypsy;0.202204
chr04	23299017	23304355	Supports_22	chr04_dbseq-nr4_23299017_23304355;incomplete;0
chr04	25441828	25447593	Supports_11	chr04_dbseq-nr4_25441828_25447593;gypsy;0
chr04	25441828	25447593	Supports_11	chr04_dbseq-nr4_25441828_25447593;gypsy;0
chr04	30432003	30435569	Supports_12	chr04_dbseq-nr4_30432003_30435569;incomplete;0
chr05	8449443	8456941	Supports_13	chr05_dbseq-nr5_8449443_8456941;incomplete;0.0939541
chr05	9171980	9177042	Supports_21	chr05_dbseq-nr5_9171980_9177042;copia;0.402986
chr05	8449443	8456941	Supports_7	chr05_dbseq-nr5_8449443_8456941;incomplete;0.0939541
chr05	19204974	19210335	Supports_14	chr05_dbseq-nr5_19204974_19210335;copia;0
chr05	23054282	23061797	Supports_9	chr05_dbseq-nr5_23054282_23061797;gypsy;1.13722
chr06	6582783	6587835	Supports_22	chr06_dbseq-nr6_6582783_6587835;copia;0
chr06	8858962	8867839	Supports_15	chr06_dbseq-nr6_8858819_8868407;incomplete;1.95492
chr06	14326331	14334533	Supports_14	chr06_dbseq-nr6_14326331_14334533;gypsy;0.0726454
chr06	13871842	13878000	Supports_16	chr06_dbseq-nr6_13871842_13878000;copia;1.96128
chr06	25277550	25285391	Supports_7	chr06_dbseq-nr6_25277550_25285391;incomplete;0
chr06	34764187	34771655	Supports_12	chr06_dbseq-nr6_34764187_34771655;gypsy;0
chr07	2232026	2237759	Supports_17	chr07_dbseq-nr7_2232026_2237759;copia;0
chr08	3161619	3170837	Supports_9	chr08_dbseq-nr8_3161619_3170837;incomplete;0
chr08	3663302	3668631	Supports_7	chr08_dbseq-nr8_3663302_3668631;copia;0
chr08	15750997	15758642	Supports_9	chr08_dbseq-nr8_15750997_15758642;gypsy;1.08803
chr08	23997826	24006156	Supports_11	chr08_dbseq-nr8_23997826_24006156;gypsy;0.21667
chr08	31212161	31216783	Supports_7	chr08_dbseq-nr8_31212161_31216783;copia;0.237305
chr09	18708252	18714241	Supports_7	chr09_dbseq-nr9_18708252_18714241;copia;0.211641
chr09	22945193	22950308	Supports_16	chr09_dbseq-nr9_22945193_22950308;copia;0
chr10	24869255	24875025	Supports_10	chr10_dbseq-nr10_24869255_24875025;gypsy;0.300358
chr11	6490640	6498626	Supports_24	chr11_dbseq-nr11_6490640_6498626;gypsy;0.532737
chr11	23036143	23043600	Supports_14	chr11_dbseq-nr11_23036143_23043600;gypsy;0.205847
chr11	23036143	23043600	Supports_8	chr11_dbseq-nr11_23036143_23043600;gypsy;0.205847
chr12	320833	326142	Supports_18	chr12_dbseq-nr12_320833_326142;copia;0.649369
chr12	12287421	12292769	Supports_10	chr12_dbseq-nr12_12287421_12292769;gypsy;0
chr12	21269010	21274363	Supports_20	chr12_dbseq-nr12_21269010_21274363;gypsy;0.434882

## Sheet: Calcuta
chr	start	end	read support	LTR-retrotransposon
chr01	4527738	4535661	Supports_13	chr01_dbseq-nr1_4527738_4535661;gypsy;0
chr01	5375367	5389840	Supports_6	chr01_dbseq-nr1_5375367_5389840;gypsy;1.52818
chr01	5375367	5389840	Supports_6	chr01_dbseq-nr1_5375367_5389840;gypsy;1.52818
chr01	5375367	5389840	Supports_6	chr01_dbseq-nr1_5375367_5389840;gypsy;1.52818
chr01	6458035	6466663	Supports_8	chr01_dbseq-nr1_6458035_6466663;copia;0.182682
chr01	14288277	14295773	Supports_11	chr01_dbseq-nr1_14288277_14295773;gypsy;0.204082
chr01	15013077	15020576	Supports_12	chr01_dbseq-nr1_15013077_15020576;incomplete;0
chr01	21589461	21597825	Supports_22	chr01_dbseq-nr1_21589461_21597825;gypsy;0.603119
chr01	34976492	34985693	Supports_16	chr01_dbseq-nr1_34976492_34985693;incomplete;0
chr01	33121296	33126496	Supports_17	chr01_dbseq-nr1_33121295_33126496;copia;0
chr02	8624102	8628890	Supports_10	chr02_dbseq-nr2_8624102_8628890;copia;0.895694
chr03	6525001	6529748	Supports_16	chr03_dbseq-nr3_6525001_6529748;copia;0
chr03	5005610	5010350	Supports_8	chr03_dbseq-nr3_5005610_5010350;copia;0.875775
chr03	25142920	25147552	Supports_12	chr03_dbseq-nr3_25142920_25147556;copia;1.14602
chr03	27238523	27243742	Supports_17	chr03_dbseq-nr3_27238523_27243742;copia;0.354927
chr03	28675133	28680514	Supports_18	chr03_dbseq-nr3_28675133_28680514;copia;0.354927
chr03	25529324	25534729	Supports_12	chr03_dbseq-nr3_25529324_25534729;copia;0
chr04	1667980	1673338	Supports_21	chr04_dbseq-nr4_1667980_1673338;gypsy;0.431598
chr04	23299017	23304355	Supports_22	chr04_dbseq-nr4_23299017_23304355;incomplete;0
chr04	25441828	25447593	Supports_7	chr04_dbseq-nr4_25441828_25447593;gypsy;0
chr04	25441828	25447593	Supports_7	chr04_dbseq-nr4_25441828_25447593;gypsy;0
chr04	30279877	30285700	Supports_9	chr04_dbseq-nr4_30279877_30285700;copia;0.262365
chr04	30432003	30435569	Supports_10	chr04_dbseq-nr4_30432003_30435569;incomplete;0
chr05	6481816	6487250	Supports_14	chr05_dbseq-nr5_6481816_6487250;copia;0
chr05	8449443	8456941	Supports_9	chr05_dbseq-nr5_8449443_8456941;incomplete;0.0939541
chr05	8449443	8456941	Supports_10	chr05_dbseq-nr5_8449443_8456941;incomplete;0.0939541
chr05	19204974	19210335	Supports_28	chr05_dbseq-nr5_19204974_19210335;copia;0
chr06	6582783	6587835	Supports_16	chr06_dbseq-nr6_6582783_6587835;copia;0
chr06	14326331	14334533	Supports_20	chr06_dbseq-nr6_14326331_14334533;gypsy;0.0726454
chr06	13871842	13878000	Supports_14	chr06_dbseq-nr6_13871842_13878000;copia;1.96128
chr06	25226600	25234255	Supports_13	chr06_dbseq-nr6_25226600_25234255;gypsy;0
chr06	34764187	34771655	Supports_18	chr06_dbseq-nr6_34764187_34771655;gypsy;0
chr07	55237	60217	Supports_9	chr07_dbseq-nr7_55237_60505;incomplete;1.43825
chr07	2232026	2237759	Supports_25	chr07_dbseq-nr7_2232026_2237759;copia;0
chr08	3663302	3668631	Supports_15	chr08_dbseq-nr8_3663302_3668631;copia;0
chr08	30930799	30938277	Supports_8	chr08_dbseq-nr8_30930797_30938277;incomplete;0.482633
chr09	18708252	18714241	Supports_16	chr09_dbseq-nr9_18708252_18714241;copia;0.211641
chr09	22945193	22950308	Supports_15	chr09_dbseq-nr9_22945193_22950308;copia;0
chr10	9798287	9799994	Supports_14	chr10_dbseq-nr10_9798287_9799994;incomplete;1.09476
chr10	24869255	24875025	Supports_10	chr10_dbseq-nr10_24869255_24875025;gypsy;0.300358
chr11	6490640	6498626	Supports_16	chr11_dbseq-nr11_6490640_6498626;gypsy;0.532737
chr11	23036143	23043600	Supports_10	chr11_dbseq-nr11_23036143_23043600;gypsy;0.205847
chr11	24206919	24213458	Supports_6	chr11_dbseq-nr11_24206919_24213458;gypsy;0.430298
chr12	320834	326142	Supports_42	chr12_dbseq-nr12_320833_326142;copia;0.649369
chr12	7391493	7399677	Supports_13	chr12_dbseq-nr12_7391493_7399677;gypsy;1.53882
chr12	12287421	12292769	Supports_20	chr12_dbseq-nr12_12287421_12292769;gypsy;0
chr12	21269010	21274363	Supports_15	chr12_dbseq-nr12_21269010_21274363;gypsy;0.434882

## Sheet: Vedrantais
chr	start	end	read support	LTR-retrotransposon
chr01	4527738	4535661	Supports_12	chr01_dbseq-nr1_4527738_4535661;gypsy;0
chr01	4127395	4132570	Supports_7	chr01_dbseq-nr1_4127395_4132570;copia;0
chr01	21589461	21597825	Supports_17	chr01_dbseq-nr1_21589461_21597825;gypsy;0.603119
chr01	33121295	33126496	Supports_7	chr01_dbseq-nr1_33121295_33126496;copia;0
chr01	34976492	34985693	Supports_9	chr01_dbseq-nr1_34976492_34985693;incomplete;0
chr02	8624102	8628890	Supports_12	chr02_dbseq-nr2_8624102_8628890;copia;0.895694
chr03	897188	902579	Supports_10	chr03_dbseq-nr3_897188_902579;incomplete;0.350572
chr03	6525001	6529748	Supports_19	chr03_dbseq-nr3_6525001_6529748;copia;0
chr03	27238523	27243742	Supports_36	chr03_dbseq-nr3_27238523_27243742;copia;0.354927
chr03	28675133	28680514	Supports_23	chr03_dbseq-nr3_28675133_28680514;copia;0.354927
chr04	7096242	7100976	Supports_12	chr04_dbseq-nr4_7096234_7100976;copia;1.50814
chr04	23004067	23011785	Supports_12	chr04_dbseq-nr4_23004067_23011785;gypsy;0.202204
chr04	23299017	23304355	Supports_18	chr04_dbseq-nr4_23299017_23304355;incomplete;0
chr04	25441828	25447593	Supports_6	chr04_dbseq-nr4_25441828_25447593;gypsy;0
chr04	25441828	25447593	Supports_6	chr04_dbseq-nr4_25441828_25447593;gypsy;0
chr04	30279877	30285700	Supports_6	chr04_dbseq-nr4_30279877_30285700;copia;0.262365
chr04	30432003	30435569	Supports_14	chr04_dbseq-nr4_30432003_30435569;incomplete;0
chr05	6481816	6487250	Supports_23	chr05_dbseq-nr5_6481816_6487250;copia;0
chr05	8449443	8456941	Supports_10	chr05_dbseq-nr5_8449443_8456941;incomplete;0.0939541
chr05	9171980	9177042	Supports_10	chr05_dbseq-nr5_9171980_9177042;copia;0.402986
chr05	19204974	19210335	Supports_23	chr05_dbseq-nr5_19204974_19210335;copia;0
chr06	6582783	6587835	Supports_14	chr06_dbseq-nr6_6582783_6587835;copia;0
chr06	14326331	14334533	Supports_27	chr06_dbseq-nr6_14326331_14334533;gypsy;0.0726454
chr06	13871842	13878000	Supports_24	chr06_dbseq-nr6_13871842_13878000;copia;1.96128
chr07	2232026	2237759	Supports_20	chr07_dbseq-nr7_2232026_2237759;copia;0
chr08	3663302	3668631	Supports_9	chr08_dbseq-nr8_3663302_3668631;copia;0
chr08	30930799	30938277	Supports_11	chr08_dbseq-nr8_30930797_30938277;incomplete;0.482633
chr09	8871831	8876465	Supports_17	chr09_dbseq-nr9_8871831_8876465;copia;0
chr10	9798287	9799994	Supports_13	chr10_dbseq-nr10_9798287_9799994;incomplete;1.09476
chr10	24869255	24875025	Supports_28	chr10_dbseq-nr10_24869255_24875025;gypsy;0.300358
chr11	6490640	6498626	Supports_25	chr11_dbseq-nr11_6490640_6498626;gypsy;0.532737
chr11	13997890	14006218	Supports_23	chr11_dbseq-nr11_13997890_14006218;gypsy;0
chr11	23036143	23043600	Supports_7	chr11_dbseq-nr11_23036143_23043600;gypsy;0.205847
chr12	1091593	1096939	Supports_18	chr12_dbseq-nr12_1091593_1096939;copia;0.847849
chr12	320834	326142	Supports_27	chr12_dbseq-nr12_320833_326142;copia;0.649369
chr12	12287421	12292769	Supports_21	chr12_dbseq-nr12_12287421_12292769;gypsy;0
chr12	18950601	18956414	Supports_6	chr12_dbseq-nr12_18950599_18956414;copia;0.574498
